# Supplementary material for: Complement and coagulation cascade cross-talk in endometriosis and the potential of Janus Kinase inhibitors—a network meta-analysis
Source: Front Immunol. 2025 Jul 8;16:1619434. doi: 10.3389/fimmu.2025.1619434 (PMC12279843; doi:10.3389/fimmu.2025.1619434)
Supplement: Supplementary file 1 [file DataSheet1.xlsx]

## Sheet: dane_razem_met_tkanki_random_do
	p_value_EEMvsEH	p_value_ELvsEEM	p_value_ELvsEH	FC_EEMvsEH	FC_ELvsEEM	FC_ELvsEH	Q	Q_pval	Q_heterogenity	Q_heterogenity_pval	Q_inconsistency	Q_incosistency_pval	I2	I2_95%CI_lower	I2_95%CI_upper
A2M	0.245667572682525	7.17644500940083e-07	1.82535341979422e-07	0.170719916243326	0.924807115054808	1.09552703129813	28.8224200063207	0.000694272551702619	12.7000739813157	0.0797620836847613	16.122346025005	0.000315556436475164	0.687743083404297	0.397324113992676	0.838214230524779
A4GALT	0.453910893709094	0.972494698702701	0.539535494833811	0.0762615124959704	0.00380348643163182	0.0800649989276022	17.4679006521411	0.0418734093869327	17.2603921709776	0.0157921208007921	0.207508481163448	0.901446809244228	0.484769224463339	0	0.750985482083863
AAAS	0.38662936475613	0.564630339448702	0.917051742872169	0.0658454350754157	-0.0547934308520548	0.0110520042233608	32.1874026628322	0.000184806625510231	29.8276066487114	0.000102127928116163	2.35979601412085	0.307310080461248	0.720387503947544	0.469516472534912	0.852619084475096
AACS	0.476841008284809	2.74483242201269e-06	0.000191031135653245	0.0604085409560253	-0.503853514857418	-0.443444973901392	21.683539113531	0.00993789965513416	21.0189919156671	0.0037421426060901	0.664547197863925	0.717291045941015	0.58493860467714	0.164213517905585	0.793875630225977
AADAC	0.426099267447805	0.110474199103169	0.0549787028178946	0.0322956238253019	0.117242074097928	0.14953769792323	8.36160012983205	0.498155958016081	5.33736909247682	0.618865639544375	3.02423103735522	0.220443132758916	0	0	0.623721840872963
AAK1	0.169566993020396	0.0173522448996318	0.354009174660108	-0.0431861564622952	0.0776643625683929	0.0344782061060977	12.4639860021437	0.188397260690504	9.62126243764187	0.211071089245062	2.84272356450202	0.241385079060693	0.27791959984133	0	0.653352825042675
AAMP	0.35795903388637	0.966177030015964	0.47337971558097	0.0439896568175208	0.00230184426777018	0.046291501085291	11.1020362171522	0.268779690917546	9.57323261202862	0.214074965218915	1.52880360512357	0.465612375813927	0.189337899466102	0	0.596817647442107
AASDHPPT	0.0613564884393737	0.236217433647299	0.0189799868015389	-0.247452271459623	-0.198316182863754	-0.445768454323378	54.9925880065905	1.22192101297559e-08	37.1658548464403	4.36323104719193e-06	17.8267331601502	0.000134578002864977	0.836341581179605	0.714230053868998	0.90627398572377
AASS	0.166130300297968	0.0438400305101967	0.43865261306225	-0.235070504941161	0.418703143081416	0.183632638140255	43.6201193413505	1.65809258975455e-06	13.9162496288519	0.0526911428739426	29.7038697124986	3.54720792739464e-07	0.793673191731315	0.626696734459306	0.885962016033577
AATF	0.159770423950514	0.0129265365441499	0.001233419648477	0.108295165382793	0.238070231624545	0.346365397007337	32.5131103353891	0.000162282906693105	28.2149210967014	0.000201019804159204	4.2981892386877	0.11658966803296	0.72318858739873	0.475655965851673	0.853865872106719
AATK	0.249986553927817	0.459622545254573	0.110640618635689	0.0952204147617369	0.063425744640219	0.158646159401956	20.5457071703625	0.0148276567924957	17.0813596074984	0.0168790257475386	3.46434756286412	0.176899450971241	0.561952288846857	0.111376475731489	0.784064013605242
ABAT	0.707810285971922	0.762809410462933	0.585569313400593	0.0640946137146562	0.0605872834792351	0.124681897193891	41.3981979516454	4.23255705681226e-06	21.1126534909185	0.00360694679492536	20.2855444607269	3.93595377359182e-05	0.782599232688526	0.603452464583064	0.880813548423836
ABCA1	0.0232805268712772	0.113898941101891	0.784929289573215	-0.344116194605767	0.286646142784019	-0.0574700518217479	31.3744977741821	0.000255271612664501	25.8329126199642	0.000539486050239468	5.54158515421782	0.0626123599478587	0.713142818579041	0.453595125890197	0.849402802881585
ABCA12	0.822896745605998	0.88182085437039	0.929193593936561	-0.015159894169696	0.00851878129438272	-0.00664111287531326	13.6002142398547	0.137273943175963	11.2752161382813	0.127056618290771	2.32499810157334	0.312703741081273	0.338245718686843	0	0.68452571847128
ABCA2	0.247644886664929	0.106264961049652	0.0226330479850262	0.0799733421009739	0.113613187149482	0.193586529250455	16.3791518102376	0.0593738158643418	11.642373062622	0.11295011128852	4.73677874761561	0.0936314100993476	0.45052099740753	0	0.736079594886619
ABCA3	0.40580351675267	0.00671462536071422	0.00337583525731898	0.0984567263082295	0.341548255522399	0.440004981830629	26.180765582004	0.00190836036800036	14.6983313278146	0.0400667517109016	11.4824342541895	0.00321085787394614	0.656236179503232	0.326664306095693	0.824495321795121
ABCA4	0.332022015997269	0.0380852073158873	0.446095271342654	0.0377104798918209	-0.074600154312699	-0.0368896744208782	3.93247556927762	0.915800292583641	2.40974976061439	0.933738313543716	1.5227258086632	0.467029476560651	0	0	0.623721840872963
ABCA5	0.0410095585149008	0.230637264943261	0.0124436697237744	-0.433849349874103	-0.315914107182463	-0.749763457056566	54.6018945884345	1.45030442895652e-08	53.4059634038271	3.08215668985622e-09	1.19593118460728	0.549929279195735	0.835170554651297	0.711874497299478	0.905705167368679
ABCA6	0.435116384210935	1.31542329732345e-06	0.000362640121734307	-0.221089002308253	1.59572376296034	1.37463476065209	46.7919605652969	4.2907990839389e-07	39.7039049358542	1.43415148613642e-06	7.08805562944278	0.0288967018064306	0.807659266864	0.655757951631369	0.892532136040285
ABCA7	0.994715727932263	0.577528747695552	0.624099769544378	-0.000625462766263324	-0.0609504819936842	-0.0615759447599475	21.0594235776224	0.0123891697880488	19.1971611164945	0.0075916380432203	1.86226246112794	0.394107631511891	0.572637875541697	0.13595422309588	0.788624179061544
ABCA8	0.592860886362059	2.55299265078017e-08	1.61547723067241e-05	-0.115548575795804	1.37925531026241	1.26370673446661	24.7438272341974	0.00326801545422153	19.3968107298643	0.00703108351780043	5.34701650433315	0.0690096967143489	0.636272921128326	0.281480634871721	0.815874986360456
ABCB1	0.304304656255712	0.000335266450489595	0.000222611438121221	0.11789044756898	0.440479415017866	0.558369862586846	22.0372062436133	0.00876180525509126	9.31158316005056	0.23105296448838	12.7256230835628	0.00172451135381082	0.591599774467404	0.179497275260963	0.796721279300903
ABCB6	0.00720362502088438	7.37998332798409e-05	9.78793152909037e-08	0.182754284520883	0.268532457076864	0.451286741597747	11.8794543095543	0.220190737526395	11.288472491618	0.126521595906894	0.590981817936319	0.744166179930801	0.242389442690012	0	0.632794127620772
ABCB7	0.305076653127299	0.481127304627274	0.94623797273133	-0.0985472992129064	0.0891080344975791	-0.00943926471532727	40.8514200130323	5.32318396533919e-06	10.1824788176993	0.17846625744911	30.6689411953329	2.18939456942671e-07	0.779689420903145	0.597311942765948	0.879468113369498
ABCB8	0.404625491133066	0.435055026227765	0.954279187138429	0.0697121634773683	-0.0760214059354477	-0.00630924245807947	25.3733521993294	0.00258478231051235	23.930943800512	0.00117163340514352	1.44240839881741	0.486166461958343	0.645297163366618	0.301940956844236	0.819765815586328
ABCB9	0.925171459597239	0.635520467407565	0.648044407053699	-0.00931891434031816	-0.0437976700582437	-0.0531165843985619	19.8896648271011	0.0186056659742246	16.1417177674605	0.023852678863976	3.74794705964062	0.153512461963495	0.547503687053748	0.0781174150538986	0.777896972376452
ABCC1	0.803654753987169	0.00848309161493889	0.0109530835687244	-0.0214444082495405	-0.277665266392697	-0.299109674642237	17.3621771848388	0.0433373243032977	9.85260272659028	0.197081363564035	7.50957445824854	0.0234054300733033	0.481631830836337	0	0.749628629302957
ABCC10	0.708766837031169	0.209917559502679	0.423396224499855	0.0234658454673924	-0.0905800943777632	-0.0671142489103707	17.61035027773	0.0399729170870249	11.1260686605429	0.133213719238666	6.48428161718717	0.0390801423770614	0.488936911642162	0	0.752785680572984
ABCC3	0.641737895869034	0.532576931256679	0.89885725526434	0.0958946073777437	-0.130032454122691	-0.0341378467449469	14.7715049409964	0.0974066075684297	5.76417158498605	0.567539926797078	9.00733335601035	0.0110683380113919	0.39071881734801	0	0.709315532768367
ABCC4	0.639271610883861	0.937817860556829	0.687675479294171	-0.0509851129262209	-0.0100746255240919	-0.0610597384503128	30.1009069187988	0.000421709055202809	25.7553790367265	0.000556944320206653	4.3455278820723	0.113862472431052	0.701005686497131	0.426790696870031	0.844040215295003
ABCC5	0.713148987649931	0.511598460729647	0.76222339205699	0.0173242498231353	-0.0377614509075277	-0.0204372010843924	7.4162085659256	0.593870513072051	4.48032116265097	0.723085624955177	2.93588740327465	0.230398767023016	0	0	0.623721840872963
ABCC6	0.302363055103832	0.811249391680266	0.489955624789301	0.0689256314335199	-0.0156401557577764	0.0532854756757435	20.6490094271119	0.014303415978755	14.9470075223723	0.0366847220117402	5.70200190473941	0.0577864504323949	0.564143741046332	0.116418727092686	0.784999202343875
ABCC8	0.777078180511455	0.113299719800358	0.134980388167605	-0.0555440964337824	-0.305024023602275	-0.360568120036057	27.0962477506339	0.00134839580472701	25.2838187816246	0.000675702859726468	1.81242896900929	0.404050873475441	0.667850689777169	0.352812036677854	0.829534585725001
ABCC9	0.450204707339186	0.000404724556231266	0.000343188009459841	0.0660937877435946	0.337968412875292	0.404062200618887	22.0591794473965	0.00869330118801251	7.70205976948622	0.359597575359976	14.3571196779102	0.00076276555675943	0.592006582952831	0.180430172746822	0.79689512373617
ABCD1	0.816003816094882	0.0261286769957413	0.0743166523810467	-0.0229572499832931	0.263948711593092	0.240991461609799	23.983061595712	0.00432817059679707	10.0960528814967	0.183195275427681	13.8870087142153	0.000964882373204028	0.624735150511012	0.255244164927741	0.810912918529427
ABCD3	0.232427806557649	0.000638620227726613	0.000115743065037338	-0.122977982468256	-0.459920955056199	-0.582898937524455	27.4627044778723	0.00117226682073843	22.8810987587604	0.00178779889753712	4.58160571911202	0.101185191735891	0.672282822427353	0.362760372619462	0.831462853436064
ABCD4	0.846952460600742	0.140565467360473	0.235140174933358	0.0108478427171987	-0.103741368862044	-0.0928935261448449	24.8414762371011	0.0031516338542929	20.8073846579649	0.00406593861833549	4.0340915791364	0.1330479366753	0.637702690689599	0.284725982163344	0.81649083140116
ABCE1	0.798482916113423	0.00265674633679129	0.00625656528419937	-0.0149955844466939	-0.211478866085075	-0.226474450531769	9.67016327690407	0.377841141346145	9.27852138409764	0.233273103174255	0.391641892806426	0.82215943210313	0.0693021676794916	0	0.649798732950916
ABCF1	0.312752014220187	0.189156695351848	0.622228156044527	0.106564841298749	-0.181915679792132	-0.0753508384933825	56.0169973696926	7.79091918317514e-09	42.4444863529811	4.26933580416248e-07	13.5725110167114	0.001129189106919	0.839334480200659	0.720237434556666	0.907731010360566
ABCF2	0.119390108099177	0.592707580976471	0.494625336541763	0.122995794561792	-0.049915405973346	0.0730803885884457	26.5371262821261	0.00166771108076899	19.6539660278277	0.00636766594716868	6.88316025429839	0.0320140590565504	0.660852501347823	0.337070151577029	0.826495931484079
ABCF3	0.393541533810139	0.393085198712702	0.858749236308573	0.0578229196055288	-0.0753974120015797	-0.0175744923960509	28.6324965431003	0.000747280606241941	21.0846059036959	0.00364692678703648	7.54789063940439	0.0229612947010464	0.685671838414357	0.392706498043153	0.837307343405708
ABCG1	0.336192742358175	0.586501570800884	0.788728200387841	-0.152666380870919	0.0976606982876962	-0.0550056825832232	20.5260665569844	0.0149293665131348	14.4949171319384	0.0430472342102667	6.03114942504598	0.0490176563293949	0.561533137631888	0.110411975988425	0.783885142104346
ABCG2	0.611937213205121	0.785349392103134	0.546595204518077	0.100218123614349	0.0677993864300836	0.168017510044432	42.2861051311169	2.91347700777823e-06	10.4554137759895	0.164200543588704	31.8306913551274	1.22476620582542e-07	0.787164129396793	0.613058445273223	0.882930361802543
ABHD10	0.921288323799043	0.646945112862945	0.642427275858776	-0.00487237987345675	-0.0260120582895348	-0.0308844381629915	8.35598018761659	0.498707865586091	7.00158332153766	0.428715021117398	1.35439686607893	0.508038303813013	0	0	0.623721840872963
ABHD11	0.556441463144282	0.0358006909448585	0.152332032052576	0.0830072766932772	-0.368797266384439	-0.285789989691162	81.0725481434644	9.89233212951941e-14	25.468511139974	0.000626491474198655	55.6040370034904	8.42823776764612e-13	0.888988317178908	0.816909361640322	0.932691295233996
ABHD14A	0.0272071282990396	0.230359892666128	0.00815004879752172	0.25563079552203	0.168252465480711	0.423883261002741	28.8458891684103	0.000687982736253455	19.2982315872189	0.00730268324642084	9.54765758119146	0.0084479726405416	0.687997137219259	0.397890213903988	0.83832552030992
ABHD2	0.924180736940917	0.831516950331669	0.786048033289491	-0.00238024334723672	-0.00462893672192019	-0.00700918006915691	9.52795763062553	0.390031639806207	9.42311837614277	0.223687769953767	0.104839254482783	0.948930586159879	0.0554114167057723	0	0.644571946745632
ABHD3	0.234198943658071	0.00661757666983465	0.00122549027305738	-0.132424108960815	-0.388752902849251	-0.521177011810066	22.317262006871	0.00792606374323944	20.1087181707097	0.00533957970898434	2.20854383616137	0.331452118706119	0.596724723793218	0.191245277505979	0.79891190261228
ABHD4	0.233440229614695	0.0759005415671958	0.0147749890311186	0.107748353358747	0.187524976862558	0.295273330221305	25.4496950806957	0.00251199296643866	18.1099760861281	0.0114835434374871	7.33971899456764	0.0254800497113847	0.646361185410557	0.304349635073486	0.820225191433002
ABHD5	0.0429895302429118	0.00922550698777703	0.000187769138843696	-0.247038137021619	-0.379739250461573	-0.626777387483192	19.7120652257152	0.0197749194096612	9.11070292811617	0.244805480581182	10.601362297599	0.00498819504640932	0.543426835445981	0.0687303822331405	0.776156066284277
ABHD6	0.262602110815652	5.20256350396299e-08	5.12746719926531e-08	0.0424533211680604	0.244763170056406	0.287216491224467	8.37230840324586	0.49710504934065	8.28111215387264	0.308459666280645	0.0911962493732279	0.955425847110337	0	0	0.623721840872963
ABHD8	0.147098079213817	0.0348759726919493	0.00366148897509627	0.148983839105946	0.248690672007787	0.397674511113733	25.6242203852603	0.00235296959619963	18.7656181385357	0.00895414920953305	6.85860224672471	0.0324095831603743	0.648769801980902	0.309799116614058	0.821265583730709
ABI1	0.363350832512177	0.547127603341234	0.232982680446997	-0.0688722901050104	-0.0574300794967691	-0.126302369601779	27.422347017619	0.00119050846896558	25.0281154990155	0.000750140740433224	2.39423151860349	0.302064182515493	0.671800521150963	0.361678628214819	0.831252872490333
ABI2	0.723662764308533	0.578907939019647	0.825974635259196	-0.0212518135347598	0.0392536355247057	0.0180018219899459	17.4159792510428	0.0425865638377178	10.4741290874178	0.163258774836439	6.94185016362504	0.0310882581724416	0.483233192330479	0	0.750321368130676
ABI3BP	0.209936535558068	8.24459161099909e-05	0.0132699104065354	-0.305073499468168	1.11686982319367	0.811796323725504	44.2588345531517	1.26456599193727e-06	28.7267264840138	0.000162262522875932	15.5321080691379	0.0004238825971583	0.796650768352437	0.632912009235328	0.887354228272308
ABL1	0.500905333140249	0.999837985634308	0.633704198217059	0.113662998683782	4.28583089891327e-05	0.113705856992771	84.4902105108703	2.06232707314091e-14	40.9387529987562	8.31811281627522e-07	43.5514575121142	3.49076941226546e-10	0.893478783570529	0.825341191743604	0.935034656065228
ABL2	0.612034855393656	0.0133924313313908	0.0177272935673441	0.0301870889862625	0.166907517458644	0.197094606444906	11.1440060978476	0.26596711009778	10.2676884253325	0.173904509539737	0.876317672515109	0.645223289865059	0.192390965961669	0	0.599128164747091
ABLIM1	0.448831505908703	0.00209209370708906	0.0248234591918177	-0.173874971248608	0.910034415150551	0.736159443901943	98.1662121033553	3.69424018873291e-17	5.90968805898895	0.550333416701523	92.2565240443661	9.26297184441328e-21	0.908318760527051	0.852783094392056	0.942904317703288
ABLIM3	0.0983334728494364	1.35803803866146e-10	2.17438317222271e-09	0.18253854958041	0.539073704597282	0.721612254177692	7.75810289173716	0.558695540543008	6.78505230347507	0.451598186104836	0.973050588262075	0.61475879329615	0	0	0.623721840872963
ABO	0.540542906274945	0.738810368466953	0.818391974917051	0.0628122250205501	-0.0349870190450602	0.0278252059754899	30.4159273403903	0.000372646772584396	15.9619696458787	0.0254660917187801	14.4539576945116	0.000726713061158896	0.704102396771293	0.433644813624647	0.845405509293834
ABR	0.764877760963359	0.00122137567215955	0.00236268417332305	0.0237913301824003	0.309542864239967	0.333334194422367	22.6590099302783	0.00700928817454272	17.6156329119753	0.0138299385375811	5.04337701830298	0.080323864600392	0.602807005791826	0.205174030245053	0.801513437341895
ABT1	0.194162924602732	0.482275904433438	0.781566916252572	0.0680627339831893	-0.047511129961257	0.0205516040219324	23.643968199585	0.00490113775565529	22.0501260340547	0.00249035292144754	1.59384216553029	0.45071454275536	0.619353235293306	0.24297867709486	0.808602538531363
ABTB2	0.402486026461178	0.0260376544322151	0.263345233991563	0.100325929673031	-0.269279265721377	-0.168953336048347	19.6008206389014	0.020542185032858	17.4898212897222	0.0144966057657641	2.1109993491792	0.348018487858161	0.540835551439216	0.0627637939899126	0.775049246422455
ACAA1	0.121963447562175	0.0967977911878365	0.746608835184784	0.0793955763316087	-0.102163403335235	-0.0227678270036268	13.1095017349726	0.157713705055021	12.8488853677531	0.0758769947194932	0.260616367219448	0.87782485799619	0.313475051764136	0	0.672164486932021
ACAA2	5.70583815216321e-05	0.0476107175440383	6.15546610998803e-06	0.211301745150561	0.124563264918618	0.335865010069179	10.1815316701647	0.33599018142387	8.1838093700976	0.31666530493512	1.99772230006708	0.368298639317271	0.116046554530393	0	0.524861513862785
ACACA	0.659421023806165	0.0435821909912753	0.0336654533310733	-0.0329964980850979	-0.183038962014774	-0.216035460099872	30.9271277926429	0.000304674052425329	6.91614277123546	0.437663030969048	24.0109850214073	6.11055771006307e-06	0.708993345248796	0.444449251563724	0.847565909418984
ACAD10	0.813581581250474	1.08090226248776e-05	7.77687715881293e-05	-0.0111332840630266	-0.239957148990141	-0.251090433053168	13.3212103300301	0.148602290929928	11.8640999437908	0.105117523257531	1.45711038623927	0.482605758741658	0.324385714433827	0	0.677673235396032
ACAD8	0.660240268754646	0.033923722413269	0.115389978670012	0.0359485418981242	-0.217480926147832	-0.181532384249708	27.7805374706478	0.00103781108891216	15.3264539473516	0.0320351413473673	12.4540835232962	0.00197528663078461	0.676032185860005	0.371162739888285	0.833096492119439
ACADL	0.261940036316351	0.118636711959832	0.0277426583831202	-0.181323153874399	-0.303280972385243	-0.484604126259642	27.0954445785484	0.00134880875775154	25.8074829600652	0.000545152035206145	1.2879616184832	0.525197545909941	0.667840844098002	0.352789918344836	0.829530305573466
ACADM	0.397925881608421	0.567788944159711	0.29048074638222	-0.079232538650523	-0.0748301356817761	-0.154062674332299	22.29579095026	0.00798733915604726	15.5966044093671	0.0290685033606859	6.69918654089284	0.0350986268469032	0.596336365905196	0.190355396453336	0.798745858643603
ACADS	0.00285179657142007	0.133598407301143	0.436360775927926	0.137748093857984	-0.0853544402998079	0.052393653558176	8.15998942122237	0.51810713593425	6.50672296448873	0.481976680504735	1.65326645673365	0.43751983880751	0	0	0.623721840872963
ACADSB	0.893216584559401	0.773072701493732	0.889316998794955	-0.0171113700469561	0.0394070827041247	0.0222957126571687	23.3416644262205	0.00547291929500156	14.3400932510149	0.0454527135056449	9.00157117520566	0.0111002728753313	0.614423383197559	0.231729436886966	0.806488319918951
ACADVL	0.607929320761381	0.940632294561044	0.782031301468645	0.0420327703604043	-0.00835101958773279	0.0336817507726715	23.798978506876	0.00463069461527627	19.3533815110756	0.00714951476210131	4.4455969958004	0.108305591356553	0.621832508592766	0.248631029002061	0.809666545895155
ACAT1	0.84668331972422	2.15792736920304e-11	1.14302219559726e-08	-0.006222026872235	0.315192443564099	0.308970416691864	8.73914481182664	0.461693609212111	7.83956361124693	0.34695353156046	0.899581200579713	0.637761684752314	0	0	0.623721840872963
ACAT2	0.968423148181555	0.000373899380073941	0.00225844952796481	-0.00269009683483545	-0.263343157448377	-0.266033254283213	9.22722219690124	0.416569632623134	8.95469846828123	0.255924904436117	0.27252372862001	0.87261409607909	0.0246252005264974	0	0.632987765995208
ACBD3	0.0707157750918527	0.235738102847568	0.0193030316838228	-0.0861063801389181	-0.0572714705758995	-0.143377850714818	6.5352976819871	0.685375728796452	4.41513188165876	0.730911253377098	2.12016580032833	0.346427090276971	0	0	0.623721840872963
ACBD4	0.39503002137247	2.32353526754934e-07	6.67466801023118e-07	0.0366285995879083	0.235258411846404	0.271887011434313	9.37787151443399	0.403149346884873	4.83557641213983	0.680020544968963	4.54229510229414	0.10319369207087	0.0402939530417318	0	0.638883575347457
ACD	0.177031987233306	0.0120530752563111	0.00139324692558698	0.155508920916765	0.375582490112295	0.53109141102906	40.7054169565793	5.65871548939149e-06	28.6115875052419	0.000170282816961875	12.0938294513374	0.00236514789131288	0.778899206226032	0.595642064002594	0.879103248247384
ACE	0.982219310704148	0.164071577057652	0.220337217653066	-0.0042389859095146	-0.295667785905855	-0.29990677181537	71.3695075850649	8.19996929910796e-12	32.0173343436948	4.03164713755623e-05	39.35217324137	2.84960166048566e-09	0.873895725155831	0.788165779053322	0.924930504321223
ACE2	0.406058205454148	0.165305569243754	0.381015144554564	-0.0333247285934354	0.103150235554887	0.0698255069614515	8.24034558744711	0.510118542787668	7.96910914460595	0.335325718354805	0.271236442841155	0.873175928727644	0	0	0.623721840872963
ACHE	0.375061625528506	0.258735467269519	0.0829000107382089	0.0655340934274379	0.0835143734584077	0.149048466885846	25.2535924491458	0.00270309860118447	24.315349332432	0.00100265659216477	0.938243116713899	0.625551537517325	0.643615061178972	0.29813145696979	0.819039867394369
ACIN1	0.649358441904212	0.0674003240688104	0.201909444157424	0.0359169607185268	-0.175901809448965	-0.139984848730438	25.350192883864	0.00260726443677762	18.9694727020422	0.00828351053268565	6.38072018182183	0.0411570479915218	0.644973115540721	0.301207233407041	0.819625939599513
ACO1	0.315776107311332	0.0820285854478681	0.0223999878199684	0.0912756950726742	0.203060869144295	0.294336564216969	32.1283946678291	0.000189203548919446	28.7273387077617	0.000162220887735998	3.40105596006728	0.182587096257775	0.719873959061767	0.468389870544143	0.852390700508192
ACO2	0.463753848770713	0.292195476854199	0.677744776239016	0.0816276703630423	-0.146093396969304	-0.0644657266062617	34.8035042567029	6.45301901672131e-05	30.6677353325949	7.15869123507669e-05	4.13576892410793	0.126453015085998	0.741405350058488	0.515350394623655	0.862021567258998
ACOT11	0.933756484477476	0.344661698501332	0.373761167645117	-0.0142270165474648	-0.194174281986264	-0.208401298533728	60.2305596745684	1.21028008581588e-09	31.1601414475263	5.80845224210351e-05	29.0704182270422	4.86899006840251e-07	0.850574192758163	0.742627447218848	0.913246103251498
ACOT7	0.169125471371689	0.558678834780005	0.629945925723448	0.178396956659806	-0.0921240563191208	0.0862729003406847	22.7872503959188	0.00669221975927516	18.2522415165566	0.0108823186966433	4.53500887936219	0.103570323832851	0.605042300249972	0.210288942128912	0.802470051499143
ACOT8	0.142976785497097	0.106050881865039	0.693974096677984	0.147156490750211	-0.202395653689913	-0.0552391629397021	35.7850236958371	4.32840470664623e-05	31.2740803963163	5.53378675223062e-05	4.51094329952065	0.104824091817429	0.748498140549032	0.530690714832335	0.865220682167631
ACOT9	0.517899400050042	0.769125472947671	0.766484148878558	-0.032626976196554	0.0143426944228811	-0.0182842817736729	4.15497206267067	0.90091958275202	2.75518380597183	0.906688805458465	1.39978825669885	0.496637880880334	0	0	0.623721840872963
ACOX1	0.361801597584678	3.01406943960142e-06	0.00309462673422998	0.0228886259341231	-0.109903970555735	-0.0870153446216117	6.79189485322345	0.65877593320071	6.34245655072201	0.500379127266096	0.449438302501489	0.798740512535515	0	0	0.623721840872963
ACOX2	0.161052890085229	3.71206631955115e-12	1.01268307694163e-11	0.174731168505328	0.929598783027066	1.10432995153239	15.2875046490524	0.0833354418896335	7.07853139890972	0.420749303868381	8.20897325014272	0.016498486573982	0.411283907569711	0	0.718656266560352
ACOX3	0.9389410373971	6.23406542213771e-05	0.00134191256118751	0.00439668706713534	-0.238689048415259	-0.234292361348124	5.83264420200288	0.756544125278093	2.80547503917436	0.902395385615133	3.02716916282851	0.220119525724747	0	0	0.623721840872963
ACP1	0.418448236003648	3.03817384165063e-06	0.000285594675917304	0.0469776085383232	-0.370738151685696	-0.323760543147373	16.0453695021208	0.0659401774717726	15.1837292180371	0.033715073409619	0.861640284083705	0.649975803583261	0.439090511514215	0	0.731049008410821
ACP2	0.729659090281081	0.00187746435770005	0.00374676914214538	-0.0172708020738221	-0.200214873447714	-0.217485675521536	6.65298115973613	0.673197879856306	4.98340587026768	0.661988393222502	1.66957528946846	0.433966626747232	0	0	0.623721840872963
ACP6	0.975565437015613	0.15669279877089	0.199554147786135	-0.00412552685634462	-0.230074814191909	-0.234200341048254	28.9859838803694	0.000651578107310422	7.23628469924762	0.404699728590845	21.7496991811218	1.89283532029429e-05	0.689505105738529	0.401249077076095	0.838986336936813
ACSL3	0.160349484304478	0.345168376727092	0.0696042735023023	-0.252790038767055	-0.202883285139921	-0.455673323906977	39.8909715023784	7.95201907466682e-06	36.0718624353924	7.02640463628571e-06	3.81910906698597	0.148146366142784	0.774385038492647	0.586084121624532	0.877023053438432
ACSL4	0.214057888150809	0.293660274902373	0.0695300574669254	-0.344350813339132	-0.353283137405428	-0.69763395074456	46.5723453121217	4.71411721777433e-07	24.5755794518063	0.000902057130677619	21.9967658603154	1.67287304554467e-05	0.806752270265042	0.653883727739799	0.892103642501846
ACSL5	0.536848083803661	0.00011668621442368	0.000145710163005691	-0.19520134223935	-1.56136660635955	-1.7565679485989	62.7978859304149	3.86090344049524e-10	59.3011428873933	2.08120962526796e-10	3.4967430430216	0.174057161123693	0.856683073535744	0.754679557794143	0.916273828522104
ACSL6	0.601055444260686	0.0765600546701262	0.0664703210202895	0.00928976680671983	0.0247800998639599	0.0340698666706797	7.20988480874652	0.615277534460521	6.62815915306171	0.468593971949087	0.581725655684814	0.747618223389504	0	0	0.623721840872963
ACSM1	0.513607522060969	0.301636154871936	0.153724804165042	0.0343590017937647	0.053852876136928	0.0882118779306926	18.1403783750817	0.0335793925810483	8.13853499380948	0.320536781288924	10.0018433812721	0.00673173955753988	0.50386922400898	0	0.759216959630319
ACSM3	0.26196247433723	0.426624943075886	0.139567023081603	-0.315817777007424	-0.288412823419381	-0.604230600426805	44.9274607605235	9.51608217152018e-07	14.2266489738676	0.0472939319241922	30.7008117866559	2.15478242941472e-07	0.799677082843105	0.639213550042327	0.888772787495328
ACTA2	0.233371654696198	1.29690238022158e-14	2.58323034962398e-14	0.193981421116972	1.4507044398202	1.64468586093717	19.8354437779444	0.0189555448845653	16.9660996954653	0.0176160908623566	2.869344082479	0.238193468841206	0.546266768681659	0.0752694326786428	0.777368833173826
ACTB	0.389892721842417	0.32345324090098	0.127607892970365	0.0871325208635584	0.123133009460804	0.210265530324363	35.8888078886586	4.14886818735358e-05	20.0048129825764	0.00555929652111518	15.8839949060821	0.000355495682720423	0.7492254402007	0.532259920204122	0.865549516581993
ACTG1	0.338351585627161	0.686429912042147	0.72575220104417	0.0680567813225533	-0.0340788511887235	0.0339779301338298	21.5961019483732	0.0102510782701163	12.1392797454708	0.0960706123306335	9.45682220290256	0.00884050655430361	0.583258125863869	0.160355406722358	0.7931579729698
ACTG2	0.548877645138403	7.00466052137523e-10	9.98050172700141e-09	0.216763373684832	2.78174065141303	2.99850402509786	44.1544818559743	1.32186037244101e-06	6.30667262374504	0.504431603170219	37.8478092322292	6.04578430962048e-09	0.796170182013306	0.631909868316639	0.887129289474601
ACTL6A	0.519253341094635	4.30976848022631e-11	8.17979860221227e-08	0.0496025493772367	-0.634707979501692	-0.585105430124455	16.7646193925611	0.0525321623721509	13.2091471542796	0.0671735841205522	3.55547223828142	0.16902035641709	0.463155125132543	0	0.741604593358649
ACTN1	0.343754375884733	0.000648204962920793	0.000205568531146048	0.123010038353909	0.553097139445965	0.676107177799875	37.3224485912574	2.30498226060961e-05	27.9838652987809	0.000221377680240592	9.33858329247674	0.00937891076127447	0.758858265207492	0.552974839414566	0.869919321358586
ACTN4	0.39128535218958	0.00135604937417138	0.000659069820826369	0.0717689598031654	0.310187206208039	0.381956166011205	15.9143330619195	0.0686922322420148	9.34650558955056	0.22872626410934	6.56782747236895	0.0374812775435932	0.434472059558966	0	0.729006789811988
ACTR10	0.873006773464498	0.0393326715482697	0.062260035331276	0.00898150103089806	0.130173858352827	0.139155359383725	13.1280539835911	0.156897051341268	8.46220891103104	0.293604469454048	4.66584507256001	0.0970118118463943	0.314445232229451	0	0.672658742113873
ACTR1A	0.527234041804778	0.657609250670018	0.961020768405658	0.062751564435484	-0.0557904089992742	0.00696115543620979	34.205629772882	8.22042071616689e-05	32.3014754069107	3.57080337813477e-05	1.90415436597134	0.385938525336982	0.736885417407659	0.505540288950453	0.859990041603602
ACTR1B	0.055960741632395	0.58324909404235	0.340127746578554	0.08625034270301	-0.0281918293266501	0.0580585133763599	11.2386009287399	0.25970802287457	9.21136280653514	0.237835247601136	2.02723812220482	0.362903231152854	0.199188577202281	0	0.604146872022693
ACTR2	0.213034934800216	0.00691871761911856	0.00113104386681063	-0.105311579597697	-0.282924087956179	-0.388235667553876	21.8876499372923	0.00924194769227277	18.1081701518442	0.0114913764000075	3.77947978544825	0.151111108823914	0.588809213150575	0.173096319411903	0.795528950760504
ACTR3	0.334323512369433	0.458493629232274	0.185748889655256	-0.116010165732672	-0.112836599928308	-0.228846765660979	26.6035128678081	0.00162626068739434	14.6372285573945	0.0409411902297743	11.9662843104136	0.00252089279819015	0.661698812306455	0.338976007010601	0.826863026442826
ACTR3B	0.61574247241226	0.000662227893615053	0.000640942275733077	-0.0269614155126867	-0.19819703633094	-0.225158451843627	11.1051920618749	0.268567443466365	4.04609322552232	0.774453326612996	7.05909883635263	0.0293181231047222	0.189568271322587	0	0.596993263807225
ACTR5	0.141625881870836	0.72551642331582	0.170784050212787	0.0918717868157062	0.0275645210705742	0.11943630788628	29.7782014946214	0.000478511007905394	27.1720763461596	0.000310327371654253	2.60612514846185	0.271698420970837	0.697765494614388	0.419608221108352	0.842613731675998
ACTR6	0.670007244866449	0.416611747184264	0.319437352993677	-0.0338120536899827	-0.0810899010615888	-0.114901954751572	19.8111768804296	0.0191141347853489	19.1320020723548	0.00778373293614274	0.679174808074809	0.712064056916673	0.54571098656483	0.0739897379148688	0.77713151119601
ACTR8	0.632311824407369	7.57840819100399e-28	6.72494612791802e-21	-0.0148610450388632	-0.343788958827329	-0.358650003866192	2.74035631517657	0.973706094392327	1.87440686711013	0.966463336451199	0.865949448066448	0.648576885005595	0	0	0.623721840872963
ACVR1	0.864916572829481	0.178533846399414	0.201986202139889	0.0155193933011006	0.139548290549253	0.155067683850354	14.2855290744843	0.11252475266016	11.4811725941814	0.118964177218406	2.8043564803029	0.24606040112701	0.369991832078862	0	0.699710542517291
ACVR2A	0.0954226779106234	1.52181043928964e-06	0.00367371522493543	-0.0856249254587231	0.277737543361404	0.192112617902681	11.5420898289127	0.240371536617113	9.57779753056954	0.213787979337191	1.9642922983432	0.374506488962764	0.220245195332378	0	0.618730942596986
ACVR2B	0.123438520522675	0.253215795704	0.509322244865574	0.0353515833557357	-0.0201570479802155	0.0151945353755202	8.17567961944802	0.516543626479106	7.2309173488683	0.405239498431024	0.944762270579726	0.623515823740547	0	0	0.623721840872963
ACVRL1	0.836781103786198	0.021152052802238	0.0350962065334253	0.0228268390148695	0.285915528077514	0.308742367092383	19.3576905252254	0.0223175843132953	7.88813332223731	0.342561566683166	11.469557202988	0.00323159776006476	0.535068504774786	0.049485347175535	0.77258499423441
ACYP1	0.531320930989007	0.12244573226209	0.0690653043330298	-0.0928390200150104	-0.295901679467906	-0.388740699482916	32.8331346775774	0.000142785692638853	30.2417883197452	8.57353758208484e-05	2.59134635783213	0.273713544111227	0.725886666369802	0.481560882342619	0.855068575817775
ACYP2	0.440459516630708	0.379120470837331	0.950734628351837	0.0284991409320789	-0.0309327146981084	-0.00243357376602951	9.64546131504028	0.379941823646284	8.68774434352443	0.275858810607878	0.957716971515859	0.619490145168414	0.0669186567607504	0	0.648901869850152
ADA	0.445851573975759	0.921087143056164	0.513564460938384	0.111353906198704	0.0172671976107701	0.128621103809474	33.741023402731	9.9154553795633e-05	31.8994133934667	4.23973315303977e-05	1.84161000926427	0.398198360502441	0.733262388263198	0.497657998474635	0.858365509356158
ADAM10	0.0522149592659382	2.07613775258215e-11	4.78654782708956e-13	-0.112683190527601	-0.455911775854682	-0.568594966382283	9.82100830412536	0.365169131092328	7.12819979146311	0.415655035071649	2.69280851266226	0.260174100089295	0.0835971499770031	0	0.655177622574577
ADAM11	0.235497532888482	0.85445894893405	0.381423697745756	0.0777431761533752	-0.0113653081550942	0.066377867998281	15.4568915448355	0.0791264616642084	7.66393027431327	0.363158516196917	7.79296127052232	0.020313275619813	0.417735449983986	0	0.721553585460482
ADAM12	0.886944389209964	0.0976912239637122	0.129996784370292	-0.0368483415552507	-0.459758923799956	-0.496607265355207	35.1781891514829	5.5421398245419e-05	30.5733897056582	7.4507233319435e-05	4.60479944582475	0.100018538726377	0.744159656392643	0.521315341772946	0.863262211787695
ADAM15	0.655035509172254	0.46270936922664	0.334222578181245	0.0597443214981521	0.12193319430378	0.181677515801932	46.4077576824728	5.05829217207679e-07	16.5468935320389	0.0205635001205864	29.8608641504339	3.27941015601504e-07	0.806066906710317	0.652466512467351	0.891780084446188
ADAM17	0.217376600572638	0.756549272968327	0.241408329556594	-0.0672071486027137	-0.0206916847914973	-0.087898833394211	18.048222369257	0.0346181785916782	17.6107870262665	0.0138550648269315	0.43743534299049	0.803548550792303	0.501335931269861	0	0.758127747316227
ADAM19	0.526715833589469	0.0148528021683014	0.0106387847175726	0.0843016776569204	0.350231937065928	0.434533614722849	26.4454745253152	0.00172662664664421	17.2333981375124	0.0159516167841265	9.21207638780282	0.00999132368696575	0.659677122020078	0.334422289472544	0.825986268102709
ADAM22	0.934821656295969	0.769161565920082	0.748181510411426	0.00155154370340084	0.00472716767236448	0.00627871137576533	9.20751874604037	0.418343254181773	8.56543355382067	0.285378969911626	0.642085192219696	0.725392351439761	0.0225379661735271	0	0.632202385295205
ADAM8	0.00165524183159464	0.170106984220773	0.00043212194708426	0.182204489778534	0.0798597677489546	0.262064257527489	5.71369573330601	0.768195519583069	1.61461069713814	0.978074603037632	4.09908503616789	0.12879381095166	0	0	0.623721840872963
ADAM9	0.37341930757156	0.284431946146084	0.116915688983711	-0.115757939696133	-0.178409702429173	-0.294167642125306	30.076238069342	0.000425807567872482	28.5520956242965	0.000174578623275471	1.52414244504558	0.466698788216692	0.700760448190025	0.426247464712934	0.843932176573943
ADAMTS1	0.828518517331246	0.00898749696401742	0.0329804907602236	-0.0488142346318317	0.728351758902784	0.679537524270953	21.7587014387927	0.00967599791280977	17.8253652697795	0.0127832611744023	3.93333616901318	0.13992228963676	0.586372374963781	0.167504511428374	0.794488000785865
ADAMTS12	0.522857437576694	0.328292863739386	0.709385567100929	0.0439761297536981	-0.0753501714876291	-0.031374041733931	17.5868753421682	0.0402805340486383	5.45623532057129	0.604467836384322	12.1306400215969	0.00232201482580371	0.488254745377046	0	0.75249119297046
ADAMTS13	0.854369717351767	0.99246754799745	0.87475282850895	-0.0157153799498064	-0.000857637030871175	-0.0165730169806776	35.7264968855614	4.43300474402474e-05	23.7673461513726	0.00125172286579548	11.9591507341887	0.00252990034310808	0.748086132574692	0.529801458466184	0.865034467367416
ADAMTS2	0.883824623705024	0.54775026096274	0.535346067881989	0.0312899944828647	0.14338026620354	0.174670260686404	40.0285030005699	7.50870359633562e-06	28.5669111609093	0.000173498940630902	11.4615918396606	0.00324449384866992	0.775160215212848	0.587727657240175	0.877379771622024
ADAMTS3	0.747602198644535	0.0327022432030175	0.0375251182886369	0.0525881730580546	0.398354783794951	0.450942956853006	43.7261183057146	1.58526258713975e-06	39.9731363308154	1.27378029633904e-06	3.75298197489913	0.153126486886736	0.794173360254029	0.627741811929543	0.886195637901995
ADAMTS5	0.0434052877455194	0.00145923019089204	0.192163850633289	-0.391969794505222	0.739279948468578	0.347310153963356	13.4682457395992	0.142537752176676	5.49213246205193	0.600133014080329	7.97611327754724	0.0185357007030784	0.331761524551166	0	0.681338934328375
ADAMTS6	0.992346660306458	0.0335508728680123	0.0685042978997392	-0.00197907708567296	-0.484419115519493	-0.486398192605166	28.5950176329868	0.000758198149789061	22.1548184489279	0.00238887443857457	6.44019918405891	0.0399510792534568	0.685259854863047	0.391787533814967	0.837127049397417
ADAMTS7	0.247759702167935	0.471174142807355	0.130403755023186	-0.184420549768154	-0.13027897567377	-0.314699525441924	63.5041911300952	2.81679417128234e-10	60.7728804854929	1.05791326438868e-10	2.73131064460216	0.255213374160134	0.858277070539131	0.757810299853965	0.917067535395356
ADAMTS8	0.106703454036283	9.26518365458983e-07	1.81212820876626e-05	-0.323453351471287	-0.635129788080103	-0.958583139551389	8.37956920794126	0.496392998975128	7.96100021865355	0.336045439714474	0.418568989287716	0.811164430877735	0	0	0.623721840872963
ADAMTS9	0.475694421565439	1.48007700360819e-05	2.61625687580049e-05	-0.143979380511307	-1.07602266755867	-1.22000204806997	34.6169855903497	6.95990408164309e-05	32.8936725968414	2.77115938897341e-05	1.72331299350831	0.42246169595593	0.740012024544709	0.512329120069451	0.861394743538988
ADAMTSL2	0.419559355142937	0.00022290318716818	0.000150598701128312	0.147385962959256	0.740471723958839	0.887857686918095	29.4744123043379	0.000538785064022042	15.7109478251503	0.027892446140835	13.7634644791876	0.0010263645950135	0.694650400249866	0.412692839403438	0.841244268207356
ADAMTSL3	0.429276776792583	3.48635745823102e-14	2.42465703744715e-12	0.0648742024783437	0.709020484947886	0.77389468742623	11.46393425505	0.24524317694374	8.03547306170898	0.329476323451833	3.42846119334104	0.180102238680273	0.214929203206536	0	0.615173373804175
ADAMTSL4	0.16900416569312	0.413693348498442	0.0825247100636353	-0.159788625658994	-0.101567064173671	-0.261355689832666	20.9700341940237	0.0127841401550308	9.22974812989709	0.236579319574802	11.7402860641266	0.00282246960149193	0.570816150477955	0.131765733805411	0.787846686242998
ADAR	0.893683465864894	0.374962948720934	0.475147555633013	0.0116311748043463	-0.101857582537764	-0.0902264077334172	41.6221295710983	3.85261780981403e-06	39.3901181862029	1.64650045286533e-06	2.23201138489556	0.327585662754103	0.783768872646789	0.605916945929487	0.881355211919174
ADARB1	0.300623889338533	0.0194359322107688	0.00487546279062646	0.067780131996468	0.164199147204492	0.23197927920096	21.1225338103954	0.0121173264106025	17.2684984401962	0.01574452212414	3.85403537019941	0.145581722249585	0.5739147546981	0.138889551193734	0.789169163472983
ADAT1	0.746283253281598	4.83101301516995e-06	0.000131739544756064	0.0215200142268807	-0.357382771143636	-0.335862756916755	13.6311166065405	0.136065447585691	7.55290608225308	0.373661731541228	6.07821052428743	0.0478777083336418	0.339745946001109	0	0.685258500306655
ADCK2	0.272250132448261	0.13550120315635	0.666303646101108	0.0656985391291528	-0.100334973305916	-0.0346364341767634	13.6089312688085	0.136932128229892	8.46605630689499	0.293294742653311	5.1428749619135	0.076425606071644	0.338669597029423	0	0.684732929468822
ADCY2	0.288685836039921	0.499375827785701	0.132981979918218	0.0271862144148785	0.0144174726410017	0.0416036870558802	8.89413985620092	0.447102935598902	8.87879108844766	0.26147593823691	0.0153487677532507	0.992354989019661	0	0	0.623721840872963
ADCY3	0.577130764284409	0.0130268834721165	0.00900398019869188	0.0750062709951123	0.410810658577281	0.485816929572394	27.7833337111356	0.00103669758077725	24.522939301598	0.000921575148628477	3.26039440953761	0.195890939690115	0.676064791447515	0.371235754387159	0.833110708708213
ADCY6	0.882253976428563	0.16344358407226	0.274192169967313	-0.0108856979729461	0.117876884193776	0.10699118622083	16.4914242249093	0.0573019919679102	8.18361912006961	0.316681502461959	8.30780510483972	0.0157030149125096	0.454261810425928	0	0.737719111351768
ADCY9	0.739506235383687	1.16326707154674e-05	5.37533705490785e-05	0.029793710232045	0.444886396812948	0.474680107044993	25.7386812826656	0.00225401857810647	18.3342122236673	0.0105497397991313	7.40446905899828	0.0246683426989628	0.65033173606834	0.31333071233267	0.821940638678722
ADCYAP1R1	0.228301621594149	0.610332156503832	0.156212518921329	-0.244932174639794	-0.107299404027244	-0.352231578667037	51.6193698362657	5.33468146107985e-08	39.3038784479716	1.71014168058871e-06	12.3154913882942	0.00211702030780588	0.825646844807529	0.692614001684051	0.901104725354718
ADD1	0.754356337352943	4.32230840134276e-08	3.01925449166339e-06	-0.0186527731117452	0.42213252352642	0.403479750414675	20.5704054948153	0.0147006867291289	18.3696000912914	0.0104091955134448	2.20080540352387	0.332737062913191	0.562478240778071	0.112586694081003	0.784288461176032
ADD2	0.388659778852838	0.0138154733308748	0.00468987749503625	0.210443234052943	0.707184503638787	0.91762773769173	109.475298062677	1.88035269466285e-19	23.3023930715931	0.00150968986427013	86.1729049910845	1.93995401918752e-19	0.91778967347641	0.869932028263721	0.948038416399553
ADD3	0.389164396858191	0.808285587889808	0.416302990854393	-0.153874111485179	-0.0552361707752954	-0.209110282260474	57.2639676203069	4.49819502360458e-09	44.4170917917077	1.7742915620713e-07	12.8468758285993	0.00162306666796069	0.842833104760131	0.727236037858494	0.909440261956141
ADH1C	0.197028834663445	0.00205744854233594	0.000273380999429221	0.233032589983919	0.652504611828605	0.885537201812524	24.0461148084972	0.0042289965553077	23.7726897207746	0.00124902431684252	0.273425087722607	0.872220915355723	0.625719162048596	0.257484944009769	0.811335615988576
ADH5	0.324460939013561	5.82609892360519e-05	0.01008748719868	0.0612090849804045	-0.285599960305899	-0.224390875325494	9.60783448135553	0.383155341559738	7.82183914105407	0.348565952690479	1.78599534030146	0.40942658549953	0.0632644621985377	0	0.647526876247191
ADH6	0.381429066805052	0.349438446100612	0.124965242296692	-0.0628624092500965	-0.0644338803503904	-0.127296289600487	22.7419555306942	0.00680260563174548	19.1929775091818	0.00760383320685123	3.54897802151244	0.169570075849845	0.604255667994208	0.208489187804194	0.802133370888221
ADI1	0.662919995120138	0.443817510501724	0.33255210549189	-0.0303367557437811	-0.06491632713879	-0.0952530828825711	13.3479613628754	0.147483055029548	8.86170513570861	0.262738194709662	4.48625622716685	0.106126010396229	0.325739732433478	0	0.678349550891196
ADIPOR1	0.325819759882598	0.239776941044954	0.763255458714609	0.0730983992326365	-0.102918301327862	-0.0298199020952253	17.9461224679881	0.0358037843328331	16.5648718583051	0.0204280169579037	1.38125060968304	0.501262529160905	0.498498908828133	0	0.756907089503338
ADK	0.536708262994561	0.00904763981142778	0.00532408792625658	-0.0851891729204394	-0.452654400595473	-0.537843573515912	30.9116983171928	0.000306535353655507	23.6471821808875	0.00131393415210859	7.26451613630529	0.026456376607809	0.708848090206862	0.444128748707256	0.847501675290726
ADM	0.878929749541505	0.0366432974317643	0.0527070941489246	0.0471815377223151	0.78738548594739	0.834567023669705	26.2230877837087	0.00187810632540557	20.9435572000707	0.00385459227987727	5.27953058363799	0.0713780205958839	0.656790989900461	0.327915817981217	0.824735609370116
ADNP	0.176459030659384	0.277525284623338	0.0572860112738051	-0.111879808620257	-0.111537588995598	-0.223417397615855	20.4835155144574	0.0151519890715871	18.491603007786	0.00993830787064309	1.99191250667143	0.369370064254391	0.560622296809953	0.108315969732357	0.783496440995343
ADORA2B	0.211230844545739	0.0501274525016641	0.384495239771574	-0.0755206979477949	0.153725835034967	0.0782051370871725	3.22575294965844	0.954667889967302	3.11285914687321	0.874369179970218	0.112893802785236	0.94511666754167	0	0	0.623721840872963
ADORA3	0.491547278150574	5.11645805014037e-06	2.07076296368894e-05	0.0636059381831612	0.429105919881772	0.492711858064933	11.9189643720699	0.217916363576939	11.2153015100719	0.12949949816734	0.703662861998019	0.703398683196511	0.244900838776733	0	0.634320764005419
ADPGK	0.651960208379674	5.91211667052386e-05	0.00096436449125207	0.0248940444769016	-0.291152353544573	-0.266258309067671	17.4275078484826	0.042427256953948	16.2296182807334	0.0230993597372321	1.19788956774919	0.549391056635427	0.483575042499056	0	0.750469199897634
ADPRH	0.803000863043505	6.24536460464993e-05	0.000240333387719069	0.0184590467344788	0.328391141702649	0.346850188437128	19.8978032667063	0.0185536783892287	11.3019862812505	0.125978213099475	8.59581698545582	0.0135969674499179	0.547688763459677	0.0785435451309233	0.777975992658596
ADRA1B	0.567891272389525	0.0526993706827854	0.03468846310639	0.0485492311351798	0.16564859550778	0.214197826642959	17.3858360428313	0.0430056989941076	6.36478315511633	0.497858416168388	11.021052887715	0.0040439778954206	0.482337232570938	0	0.749933829913934
ADRA1D	0.203554905512476	0.766594829682268	0.171291261890161	0.0828903750839353	0.0183661282520145	0.10125650333595	18.9566953594354	0.0255636328345698	8.29598407515815	0.307219309288027	10.6607112842774	0.00484234756313563	0.525233706120598	0.0268466135717525	0.768378719174706
ADRA2A	0.188883350491938	0.285593432312045	0.051973567529358	0.314620167334212	0.273220434200374	0.587840601534586	19.8054964470678	0.0191514378633238	14.4730417365767	0.0433797705554423	5.33245471049117	0.0695139828024446	0.545580691498777	0.0736897307742582	0.777075873172246
ADRA2C	0.810304333720006	0.0101880192408	0.033367957471953	0.0534379555283161	-0.737040694556781	-0.683602739028465	45.0778437049409	8.9257136225938e-07	16.4608964422718	0.021223446203931	28.6169472626691	6.1081382394536e-07	0.800345374572264	0.640602975627931	0.889086534524498
ADRB2	0.835338839526186	0.00230152550612731	0.0077324139817582	0.0368678868786457	0.571601580165375	0.608469467044021	38.493816127503	1.42111182265017e-05	6.66865528625533	0.464174789956349	31.8251608412478	1.22815768607169e-07	0.766196212654279	0.568666572184019	0.873266926576986
ADRM1	0.104604495672378	0.558654459020179	0.533911033329321	0.176829113043874	-0.0807573570147053	0.0960717560291689	33.0702037957576	0.000129845013417975	26.7485328925556	0.000369852471175872	6.32167090320201	0.0423903112292257	0.727851692248883	0.485855953996673	0.855945620711676
ADSL	0.000818703197207934	0.00883625824046374	0.846329774846454	0.179015864140871	-0.16512861663303	0.0138872475078415	13.0411187104587	0.160754494668503	12.6387949067334	0.0814136518740294	0.402323803725309	0.817780020726771	0.309875157199344	0	0.670322628750072
AEBP1	0.767983039265952	1.01979586661604e-10	4.15252528629591e-09	0.0770962647038869	2.12901587884843	2.20611214355232	45.02249327435	9.13865950104975e-07	39.3226255958046	1.6961026077077e-06	5.69986767854532	0.0578481480237822	0.800099920163074	0.640092748405921	0.888971278734117
AFF1	0.126135150756419	0.0658880678276109	0.700432658348698	-0.0994621608513684	0.131118960081498	0.0316567992301297	20.2337302056819	0.0165235030812045	5.40970506890303	0.610096298801245	14.8240251367786	0.000603953971904527	0.555198181031756	0.095831852351955	0.781181565981825
AFF3	0.441771164297952	0.19690905986619	0.0744206124114575	0.0481818203567872	0.0820825154993757	0.130264335856163	15.0251599719305	0.090247189640563	12.7544717511264	0.0783214611286517	2.27068822080407	0.321311535666926	0.401004713639421	0	0.71400859786489
AFF4	0.0720781810942999	0.314770385492163	0.0425541945171595	-0.066340038561047	-0.0511369871326037	-0.117477025693651	7.71018205019756	0.563596010761341	3.88304723391409	0.793145311675781	3.82713481628349	0.147553064564385	0	0	0.623721840872963
AFG3L2	0.472936358704028	0.000148943928908087	0.00539796164337644	0.0276713799902124	-0.178646883643002	-0.15097550365279	10.488454789164	0.312406625107695	5.46242500728403	0.60371991261561	5.02602978187999	0.0810235933383627	0.141913639242817	0	0.554928157320598
AFTPH	0.497375970122423	0.131056055946512	0.0708052231518845	-0.0929663236494503	-0.264867058062894	-0.357833381712345	68.7059702031813	2.72958295274257e-11	31.8659401127204	4.300711028588e-05	36.8400300904607	1.0006659203486e-08	0.869007016808224	0.778728463317607	0.922452015732549
AGA	0.499724068841586	0.00435709468233047	0.0340412488789495	0.0534334497936567	-0.296481143201751	-0.243047693408094	15.2816797984485	0.0834836551502759	12.1484819977355	0.0957804797052984	3.13319780071306	0.208753969396996	0.411059509248864	0	0.718555227700349
AGBL2	0.0122481296955032	0.321298948367743	0.00597177323358127	-0.422190740712099	-0.190491133694485	-0.612681874406584	30.4796946019124	0.000363418566575037	21.4947077072771	0.00310296243705971	8.98498689463525	0.0111927005773464	0.704721450869285	0.435013775317207	0.845678677164754
AGER	0.818645305497421	0.830623358859971	0.704308842593412	0.0162082239913502	0.0156831074137461	0.0318913314050962	26.9962489845141	0.00140076739891074	26.1826559051664	0.000467182307038899	0.813593079347701	0.665779636264052	0.66662035139909	0.350047443207697	0.828999841696472
AGGF1	0.187023259883381	0.0106488796455951	0.00154720938142947	-0.0884374364218976	-0.223718060811886	-0.312155497233784	25.4168099668816	0.00254310071842273	17.0583252225684	0.0170239366763971	8.35848474431311	0.0153101025338015	0.645903635754168	0.303313957149786	0.820027634457614
AGL	0.23942414202813	0.175950217113699	0.0413296719299183	-0.139791951753977	-0.21283715358657	-0.352629105340547	37.6631143598706	2.00315809759594e-05	28.0178448972461	0.000218261229162748	9.6452694626246	0.00804556129690891	0.761039410761279	0.557647195757744	0.870912622997537
AGMAT	0.593033248248481	3.02098812283719e-05	0.000107798320633317	-0.0477418523762477	-0.368307658249279	-0.416049510625527	13.3511296634472	0.147350967184706	5.01885458722826	0.657662200792314	8.33227507621894	0.0155120593014395	0.325899738309019	0	0.678429369410081
AGPAT1	0.272437288921175	0.254910604449425	0.0693865088272879	0.11333844781289	0.148301165616908	0.261639613429798	67.2869390539813	5.16992128468105e-11	65.6911991818111	1.0920281085016e-11	1.59573987217007	0.450287083595236	0.866244472901647	0.773369344040764	0.921058601036851
AGPAT2	0.164427270662114	0.198982433184165	0.907327907782809	0.222562732953245	-0.248277572959785	-0.0257148400065403	41.1922192107583	4.61466158005382e-06	25.170634789438	0.00070771327044278	16.0215844213204	0.000331861710433898	0.781512135727578	0.601159951526173	0.880310548007927
AGPAT3	0.604439459550627	0.030677673126338	0.0242039198034211	-0.032962713603099	-0.157843561942778	-0.190806275545877	19.2563464841739	0.0230993445268336	19.1413368077775	0.00775592863766173	0.115009676396397	0.944117322548643	0.532621621271886	0.0438519948629302	0.771538979604726
AGPAT4	0.849368646340757	0.0545732825620419	0.116830010469308	-0.0187548799127325	0.219633609251225	0.200878729338493	33.4008797589781	0.00011370035763755	13.6167301375597	0.0584334945775708	19.7841496214183	5.05739057813192e-05	0.730546019597558	0.491737453758214	0.857149718995465
AGPAT5	0.566563836298349	0.00781220480821477	0.00650509688306811	-0.093350775590883	-0.511606122080406	-0.604956897671289	22.4229077991711	0.00763105839377928	18.5120928186444	0.00986125829483843	3.91081498052671	0.141506802299919	0.598624759972803	0.195598129180446	0.799724380125132
AGR2	0.722390802074423	0.00102010150115789	0.00879255403949424	0.117340734708675	-1.38402692740406	-1.26668619269539	53.2811959532062	2.58510491430752e-08	50.7918805570325	1.00955848306782e-08	2.48931539617369	0.288039487725528	0.831084872646174	0.703634047855422	0.903726052056613
AGTPBP1	0.215574065131374	0.841020931233537	0.295816222259725	-0.123075007435695	-0.0255424357581372	-0.148617443193832	43.2619648409778	1.92957614870221e-06	38.1910895127892	2.78694072149872e-06	5.07087532818858	0.079227036846336	0.791965066009318	0.623124530569577	0.885164895911335
AGTR1	0.207096300397116	3.4638389319451e-12	5.92853019174792e-12	0.201185190679059	1.22674321648349	1.42792840716255	19.50783888493	0.0212048815770225	10.4002126669135	0.16700521066443	9.10762621801647	0.0105269872065943	0.538646999645226	0.0577245837918297	0.774114248047697
AHCTF1	0.241716384686735	0.0142400440620177	0.164351291925621	-0.122984451045926	0.336834795718438	0.213850344672512	38.5284069986669	1.40089767625345e-05	35.5066583830902	8.98040428810069e-06	3.02174861557663	0.220716919053882	0.766406122103325	0.569114297073093	0.873362937270483
AHCY	0.233670866105248	4.91504529345253e-05	0.00653541780402053	0.152990391292742	-0.640996193418054	-0.488005802125312	27.9695714462081	0.000965098058182958	25.5234114506537	0.000612553391468225	2.44615999555438	0.294322257563267	0.678221741176511	0.376063730508669	0.834051564375495
AHCYL1	0.653670336256299	0.00799030966910902	0.03861558302136	0.0283971894478589	-0.211320561894065	-0.182923372446206	19.8526762314573	0.0188436803606526	17.014818844183	0.0173008772841917	2.8378573872744	0.241973105418128	0.546660616681031	0.0761762665251255	0.777537002978921
AHI1	0.218361422713256	0.615299233847697	0.655280206111855	-0.143180092007292	0.0709065665892349	-0.0722735254180568	49.7222008083627	1.21485575941756e-07	38.6924710567902	2.23699232049683e-06	11.0297297515726	0.0040264713754812	0.818994335454148	0.679054167031227	0.897917195887465
AHNAK	0.414631587605357	0.000162799220652829	0.000124557328154099	0.10474513790687	0.564901490299285	0.669646628206156	32.7536767429225	0.000147400255776857	10.1428143715618	0.180623742216261	22.6108623713606	1.2305906769675e-05	0.725221688220247	0.480106345096169	0.854771990555457
AHR	0.276596590529576	0.0262173508814634	0.229037864726762	-0.177158695506409	0.449705062992991	0.272546367486582	44.0112616362381	1.40470430341502e-06	24.2294111978916	0.00103823002181827	19.7818504383466	5.06320785463935e-05	0.79550688470631	0.630526085849947	0.88681898071555
AHSA1	0.139071402318695	2.49713087437205e-10	9.36536248144621e-06	0.065879803728999	-0.338408560492887	-0.272528756763888	11.1462242835687	0.265819068547563	6.73580385960352	0.456896489816862	4.41042042396522	0.110227351758741	0.192551686469525	0	0.599248797350731
AIF1	0.413398976187474	0.0173826076032791	0.00629400576860577	0.119133136725228	0.394595102750386	0.513728239475614	59.5967597121522	1.6032297702542e-09	9.07945396134676	0.247001821551592	50.5173057508054	1.07227563042346e-11	0.848985078325243	0.739478566173686	0.912462071801596
AIFM1	0.518856678502561	1.83617572062361e-06	8.94142642649253e-05	0.0860649763593099	-0.864445066675794	-0.778380090316484	30.3891060460957	0.000376596463707518	12.9841168658405	0.0724963275357021	17.4049891802551	0.000166170765567491	0.70384123881932	0.433067172049997	0.845290292782605
AJAP1	0.300687535909997	0.971094276185631	0.406551655516405	0.13937701264426	-0.00481094875181146	0.134566063892448	24.1706251662685	0.00403955235355074	19.467207057032	0.00684312253201429	4.7034181092365	0.0952063103094666	0.627647198279339	0.261873780182482	0.812164091686782
AK1	0.689815924413979	0.00103716996299196	0.00164282330918214	0.0425080323265994	0.430658084485775	0.473166116812374	27.445164113553	0.00118016142023082	25.213760332076	0.000695345039327727	2.23140378147695	0.32768519895726	0.672073376469422	0.362290635262953	0.831371661815713
AK2	0.152597008317196	0.00565138763468748	0.117819561748205	0.074069664811096	-0.197659515462871	-0.123589850651775	21.0145227237962	0.0125860943305342	16.8533472948591	0.0183666978183139	4.16117542893699	0.124856810477061	0.571724748723002	0.133854866209284	0.788234461292147
AK5	0.676348266902514	0.205543799643278	0.164973102562453	0.0379458288939838	0.115136631733705	0.153082460627689	23.4079284489437	0.005342346506173	7.00844279700731	0.428001325873364	16.3994856519365	0.000274724212821433	0.615514887631754	0.234221212471675	0.806956259378816
AKAP1	0.89495452414027	0.597791303631448	0.705888863915529	0.00736867583355747	-0.0343629644409	-0.0269942886073425	16.0584574106778	0.0656708340720912	8.10058853834791	0.323807784984656	7.95786887232979	0.0187055606910988	0.439547662030375	0	0.731250840325297
AKAP10	0.472031283177164	0.787160364734114	0.46264514334945	-0.0423414552659107	-0.0203428095218917	-0.0626842647878024	16.0485625023663	0.0658743752433343	7.30397420616386	0.39793103172798	8.74458829620237	0.0126222500155041	0.439202109305864	0	0.731098283952632
AKAP11	0.0125658898806336	0.4246106637112	0.286474519337842	-0.217942583036541	0.0879549016339123	-0.129987681402628	32.2396919151397	0.000180994276758125	30.1198954440146	9.02694123133913e-05	2.11979647112497	0.346491069004728	0.720841004818237	0.470511094919682	0.85282081674767
AKAP12	0.892068647557557	4.70701207749914e-07	1.69595541432484e-05	-0.0269473020251416	1.25841037750255	1.23146307547741	47.8796409623757	2.68979267409231e-07	45.5814147308299	1.05443472141882e-07	2.29822623154578	0.316917714099845	0.812028665647842	0.664766102535181	0.894601283446168
AKAP13	0.104049866330927	0.0729725472587679	0.707563795824703	-0.173064700163508	0.228113562545438	0.0550488623819301	20.0770880720117	0.0174425802933485	10.3394814244431	0.170137638662102	9.73760664756865	0.00768255331808184	0.551727821897322	0.0878428450631893	0.779700302109849
AKAP6	0.435351563296493	0.000423010531789882	0.00062989736885498	0.0277036743293975	0.103808597354022	0.131512271683419	9.66788288329698	0.378034769268049	8.47558113933858	0.292529014317768	1.19230174395843	0.550928153099952	0.0690826410868994	0	0.649716129888775
AKAP7	0.280197068281616	0.106453824990744	0.0211676165747267	-0.0841781174304174	-0.135397659488527	-0.219575776918944	25.9385093804466	0.00209085207056541	15.0667315077973	0.0351534551618223	10.8717778726493	0.00435735988355223	0.653025551006238	0.319417259354628	0.823105610729472
AKAP8	0.92704220975855	0.808965327650859	0.882249272347466	0.00456318565336095	-0.0145959104220599	-0.010032724768699	20.1861201587993	0.0167978944097275	8.74302643095835	0.271636029868515	11.443093727841	0.00327464155768309	0.554149092089059	0.0934168911093135	0.780733801307808
AKAP8L	0.810166113229783	0.351956006058333	0.529725065909634	-0.0163142642061013	0.07413379543346	0.0578195312273587	21.2088982159395	0.011754492260455	11.6548135488933	0.11249733867609	9.55408466704623	0.00842086829163145	0.575649809416499	0.142877511806688	0.789909742506207
AKAP9	0.003349945525971	0.855791453382072	0.0469097198546371	-0.303016587021716	0.0228051918410797	-0.280211395180636	46.0698792096392	5.84486956639045e-07	40.0483253746618	1.23226442192159e-06	6.02155383497763	0.0492533980655763	0.804644593074667	0.649522743405545	0.891109239481629
AKR1A1	0.160961750424331	0.0353466696347858	0.3578772017051	0.137361753793009	-0.268378993383018	-0.131017239590009	35.1842838490479	5.52842300450534e-05	33.1191897461247	2.51565235335655e-05	2.06509410292324	0.356098802522033	0.744203973608985	0.52141123707296	0.863282190920543
AKR1B1	0.0666510562016277	0.00560874231515265	0.000165346193234841	0.246914763142327	0.45444140663948	0.701356169781808	35.5029268157027	4.85600876757418e-05	34.1142641396618	1.63969151596812e-05	1.38866267604071	0.499408271688687	0.746499773195618	0.526375410913016	0.864317929282867
AKR1B10	0.931544562942527	0.856861407254953	0.834499499310559	0.0164413104465154	0.0298365129664083	0.0462778234129237	16.4850554230924	0.0574177397830165	14.3354430324465	0.0455268597740125	2.14961239064598	0.341363906812252	0.454050971075735	0	0.737626789359884
AKR1C1	0.738371708621787	0.0305997780634751	0.035297893437199	0.0352294642637179	0.244573737547605	0.279803201811323	59.8225831263342	1.45046100348912e-09	16.6563635791079	0.0197515721272805	43.1662195472261	4.23228127556349e-10	0.849555142395077	0.740608810667384	0.91274316125386
AKR1C3	0.25585563456703	0.0801278084946801	0.490909113590721	-0.258984964621491	0.471187747058028	0.212202782436537	29.1467543497974	0.000612116171513302	25.5664025259363	0.000601851583934702	3.58035182386111	0.166930801964409	0.691217763323189	0.405061160268051	0.839737359002999
AKR7A2	0.0375828600549985	0.761519574265768	0.0855980609850057	0.222067446378042	0.0420949675973598	0.264162413975402	28.0635051601492	0.00093083700782842	24.7893931827608	0.000826856589528423	3.27411197738844	0.194551963186203	0.679298792198624	0.378472945632669	0.834521660863252
AKT1	0.0883515932704663	0.615610478865479	0.458629081003773	0.182319065556801	-0.068715558225161	0.11360350733164	68.9650032209472	2.42881798303986e-11	47.3719682803742	4.72290798191724e-08	21.5930349405727	2.04706691343935e-05	0.869499027337588	0.779680956120911	0.922700718167686
AKT2	0.791331756783995	0.820388363721571	0.694871719674222	-0.0136368714626245	-0.0145670473692142	-0.0282039188318387	20.5901410916071	0.0145999701056824	13.0800968769198	0.070180727698504	7.51004421468712	0.0233999332931282	0.56289760424864	0.113551620638117	0.784467422108535
AKT3	0.210976772646087	0.00651520142271637	0.146804240866808	-0.147012290578454	0.373590319543393	0.226578028964939	55.8722683069264	8.30293155032094e-09	15.5592228636338	0.0294630069693083	40.3130454432925	1.76251737762336e-09	0.838918299315149	0.719403191335362	0.90752812044083
ALAD	0.990243886163936	0.236397639205953	0.305158719450013	-0.00126464533170423	0.142803599352459	0.141538954020755	31.8893783077431	0.000208088167309568	17.3082472173464	0.0155130979141076	14.5811310903967	0.000681942274500234	0.717774366337687	0.463780644346292	0.851457603206079
ALAS1	0.68513839640054	0.375397184673024	0.57659641342647	0.0455383616412875	-0.143354273347678	-0.0978159117063902	34.9572257526854	6.06273480305341e-05	33.1045812760934	2.53147318925173e-05	1.85264447659201	0.396007456525134	0.742542498547425	0.517814301693401	0.862533531610356
ALCAM	0.537377309480127	0.0152863139260561	0.0124351274024358	-0.107802862787322	-0.511144862447089	-0.61894772523441	36.3890961044912	3.38132030302447e-05	26.3646102757483	0.000433420109341057	10.024485828743	0.00665595780836037	0.752673164121568	0.539688850428248	0.867110401730337
ALDH1A1	0.996401286030158	0.863205654653402	0.879994490325991	0.00077475294930901	-0.0387074637611023	-0.0379327108117933	27.7660552427835	0.00104359681647715	17.4924907191636	0.0144821471311087	10.2735645236199	0.00587656858257184	0.67586321062517	0.370784334147958	0.833022818839148
ALDH1A2	0.834222813220472	0.00929502983834064	0.0317040354488481	0.0720555154099614	-1.12886801336805	-1.05681249795809	131.553083776394	5.68306502647548e-24	131.04766532116	3.79675759725976e-25	0.505418455234121	0.776693690067821	0.931586552427021	0.894350916874334	0.955698623496301
ALDH1A3	0.633596397987476	0.460967560869412	0.777393852800512	-0.162066931938595	0.292437581749395	0.130370649810801	35.0256647384115	5.89654344444978e-05	22.8495702242124	0.00181051453089266	12.1760945141991	0.00226983699803628	0.743045561955317	0.518903769631762	0.862760131834079
ALDH1B1	0.0957999343941576	0.00164443573769064	9.11641291167331e-05	0.15933730682793	0.352530248354369	0.511867555182298	20.0699097980798	0.0174858333448782	9.96418430221004	0.190612214134441	10.1057254958697	0.00639101137841316	0.551567491306758	0.0874737287129052	0.779631862467608
ALDH1L1	0.590358067188969	0.313818926361998	0.235320896487333	-0.0323742112971099	-0.0783098903000822	-0.110684101597192	8.88515253990843	0.447942558485513	7.59642133992945	0.369521249282976	1.28873119997898	0.524995493629877	0	0	0.623721840872963
ALDH2	0.255995457930263	9.03202408928054e-06	2.42483465069334e-06	0.142482062418812	0.688954769559554	0.831436831978366	24.9549464194905	0.00302142457670435	20.0873308901599	0.00538410721225556	4.86761552933069	0.0877022464588914	0.639350057150564	0.288463550250556	0.817200677037553
ALDH3A2	0.377451939453998	0.416024885213329	0.893183553994012	0.122875678701745	-0.150136374152426	-0.0272606954506812	29.3999499006875	0.000554656129967395	25.343118476813	0.00065950302662283	4.05683142387455	0.131543759357959	0.693877029369035	0.410974458957392	0.840904567598117
ALDH3B1	0.418960614372252	0.359884748636955	0.907147994232029	0.0545913364870545	-0.0642192077656613	-0.00962787127860677	17.0201700147603	0.048401051104621	11.2388470390942	0.128534634131692	5.78132297566586	0.0555394617794945	0.471215622864227	0	0.745112540914338
ALDH4A1	0.106868340608149	0.117536186615798	0.96044028647336	0.154133234313677	-0.160197335057181	-0.00606410074350372	24.1298261546112	0.00410070895339696	15.945488778202	0.0256190759504978	8.1843373764092	0.0167029707158204	0.627017619508208	0.260440898890605	0.811893524197539
ALDH5A1	0.137046688841167	0.190973795080024	0.0266132316358498	-0.105825912591684	-0.102391407764	-0.208217320355684	11.6187658019373	0.235664369565051	5.7103723980555	0.573944962752202	5.90839340388183	0.0521205120702878	0.225391048118093	0	0.622103082046293
ALDH6A1	0.244070166648366	0.00392131168343139	0.000858867897491877	-0.168039553590714	-0.466775922276061	-0.634815475866774	18.5062777053283	0.0297339750277504	15.9647271749131	0.0254405792883691	2.54155053041518	0.280613987165996	0.513678539612061	0.000266481099894417	0.76342839530472
ALDH7A1	0.342260568961918	0.998414182981092	0.493256635953249	0.0937234021772436	0.000242006755194299	0.0939654089324378	19.1076820549815	0.0242927076513174	12.1516608617509	0.0956804374763674	6.95602119323051	0.0308687604046252	0.528985254511619	0.0354810912189222	0.769983886839651
ALDH9A1	0.822405919038685	0.941138765601436	0.914489813219808	0.0113674091865376	-0.00422907032291123	0.00713833886362638	11.061284778087	0.271531566658542	9.64253664390333	0.209751581707235	1.41874813418369	0.491952030074491	0.186351298193726	0	0.594521551835695
ALDOA	0.0466383139929301	0.608571634347142	0.0598489643213976	0.202983773299077	0.0647325297517194	0.267716303050796	18.3114922131895	0.0317269131782072	11.7730930549342	0.108272106600376	6.53839915825524	0.0380368603907956	0.508505374918738	0	0.761208564247998
ALDOC	0.027008239491568	0.00305013305460354	3.1923754778875e-05	0.293570409636321	0.469581316669472	0.763151726305793	22.6368200559804	0.00706559268012686	20.9510991734409	0.00384320366213883	1.68572088253952	0.430477405303057	0.602417655052999	0.204282870412675	0.801346841564746
ALG12	0.229661237614804	0.687912798638919	0.207928501845306	0.0803174675008014	0.0311271096874502	0.111444577188252	25.0251329730868	0.00294350405107552	21.3294093605452	0.00331200458505215	3.69572361254158	0.157573729527087	0.640361551338047	0.290757534846596	0.817636675593021
ALG13	0.104266666011589	0.772623510360112	0.165874305252497	-0.189215902932697	-0.0428288225034416	-0.232044725436138	39.4173606638498	9.68598020272803e-06	38.8366771037441	2.09979669746741e-06	0.580683560105697	0.748007869715597	0.771674210337121	0.580329390763311	0.875777180775185
ALG3	0.242348108376736	0.0024125851829782	0.0536034358876849	0.116265124220716	-0.392703000018419	-0.276437875797703	29.9741990733036	0.000443178461531418	26.4193636097622	0.000423737973694282	3.55483546354137	0.1690741789316	0.699741768646095	0.423990293392795	0.843483530812695
ALG5	0.8768335582303	0.0059696236422378	0.0121253750912115	-0.0144461368681089	-0.323709634878538	-0.338155771746647	23.9848817278868	0.00432527662505885	22.9436330893594	0.00174356394305378	1.04124863852741	0.594149493179808	0.624763628100953	0.255309021732554	0.81092515029047
ALG6	0.399814514685529	0.000304333070204603	0.000163392138290276	-0.0906709171623616	-0.48572395504511	-0.576394872207471	30.002008067825	0.000438376755035131	29.217410812785	0.000132056229141584	0.784597255040005	0.675502360242924	0.700020079334227	0.424607076797897	0.843606083471007
ALG8	0.0456675202424549	1.35006138805299e-27	2.78352242965977e-14	0.0955800949574477	-0.559369706617272	-0.463789611659824	9.13922548117393	0.424523068259131	7.90436064850088	0.341102855516496	1.23486483267304	0.539327429658637	0.0152338380818724	0	0.629454001422849
ALG9	0.341740673908384	0.062921975453932	0.339425001905821	0.0680158665014581	-0.162676549961457	-0.0946606834599991	33.2484315469313	0.000120882106225147	22.9026839364835	0.00177240782707383	10.3457476104479	0.00566825592691548	0.72931053943714	0.489041604651413	0.856597357579723
ALKBH1	0.71383432863055	0.00317766040010232	0.0195538538986407	0.0181637118986644	-0.169989007340293	-0.151825295441628	19.8889228637958	0.018610412388989	18.2449034807791	0.0109125769480184	1.64401938301677	0.43954741157528	0.547486806518675	0.0780785483125613	0.777889765012117
ALKBH4	0.118016018675019	0.438702552972557	0.653607015367391	0.155722046487411	-0.0942689227332895	0.0614531237541211	31.9808288190564	0.000200653715103196	30.6453008157329	7.22709277016413e-05	1.33552800332351	0.512854037461858	0.718581402285698	0.465552931547333	0.85181614454585
ALOX5	0.70117399836	0.503705793856872	0.339726015766004	0.0230028405687324	0.0421066362008614	0.0651094767695939	11.0840479280743	0.269991863588455	3.22512982410858	0.863424257085447	7.85891810396572	0.019654301633413	0.188022276843076	0	0.595810659605444
ALOX5AP	0.119128318096967	8.54090709052382e-12	6.79712763919106e-12	0.165871080915237	0.842231523311795	1.00810260422703	9.91558076816599	0.357362610626372	5.85686813587645	0.5565581972736	4.05871263228952	0.131420086916966	0.0923375836043274	0	0.658466456849838
ALPK3	0.400636743238613	0.192969786137018	0.630887166886059	0.125256323427515	-0.218269241214699	-0.0930129177871838	39.9632273296648	7.71597821548837e-06	14.2105232471096	0.0475612035323821	25.7527040825552	2.55782814278311e-06	0.774792963397146	0.586949122034085	0.87721074559821
ALPL	0.707665412688492	0.0181849460657214	0.0299565095863764	-0.0943788212186715	-0.604358124559521	-0.698736945778193	22.9882644877121	0.00622272750639402	22.6164393665713	0.00198744240056807	0.37182512114083	0.830346196805562	0.608495891248738	0.218187103066339	0.803948658598138
ALS2CL	0.448998404544569	0.365980791368202	0.85734396176991	-0.0856009757230765	0.111237036289376	0.0256360605662998	41.9669954079433	3.33252029888935e-06	25.7986795790789	0.000547127091809367	16.1683158288643	0.000308386122880588	0.785545762508971	0.609656733324822	0.88217903598135
AMACR	0.840829259253064	0.169149098108052	0.302097975303952	0.0239052691498126	-0.184618698945863	-0.16071342979605	67.4100784369107	4.89145174780361e-11	33.0536691658981	2.58738357802145e-05	34.3564092710125	3.46418054057655e-08	0.866488806886301	0.773844085132848	0.92118163835284
AMBP	0.68326003331366	0.863144998089619	0.84370809288589	0.059417022926782	-0.0252330236698748	0.0341839992569073	45.1732772050116	8.5700504260816e-07	33.0539301291228	2.58709390356778e-05	12.1193470758889	0.0023351631052522	0.800767166854976	0.641479513309466	0.889284648223588
AMD1	0.232849726385468	3.72556622294088e-06	9.77136302299287e-07	-0.166250600438751	-0.826086821409728	-0.992337421848479	28.0154387638118	0.000948217755788794	25.1500418657433	0.000713695060423264	2.86539689806846	0.238664029809649	0.678748561610053	0.377242288182359	0.834281479443437
AMFR	0.173690204825489	0.807236536344749	0.491048922394486	0.125860557368831	-0.030680082704789	0.0951804746640422	15.4599852153778	0.0790513828745958	8.0330274619764	0.329690588975288	7.42695775340144	0.0243925169352662	0.417851965922463	0	0.721605779842963
AMH	0.131338286503952	0.828403016086302	0.256864165683413	0.119784599293075	-0.0162373385634343	0.103547260729641	12.3436478422205	0.194621978958543	10.2954495291321	0.172439669256712	2.04819831308847	0.359119830482553	0.270880041699167	0	0.649440911150204
AMIGO2	0.621743688263195	0.385787926279502	0.673284978279774	-0.139680575694466	0.306118082149402	0.166437506454936	56.2077120618978	7.16388394383365e-09	25.2323794471358	0.00069007087509391	30.975332614762	1.87841689238753e-07	0.839879623812318	0.721329635697651	0.907996909055361
AMMECR1	0.524198579906374	0.0124441936558522	0.00877767286370851	-0.0797534306978984	-0.405623696196952	-0.485377126894851	33.3879979229169	0.000114290624308442	19.5821474749326	0.00654660324549504	13.8058504479844	0.00100484173850864	0.73044205822768	0.491510679826321	0.857103225004389
AMN	0.357271047506389	0.229337912847527	0.836487103090188	0.0491483791561759	-0.0616636598251181	-0.0125152806689422	15.6270988264838	0.0750890483051054	6.43304780687653	0.490188870501889	9.19405101960725	0.0100817793429039	0.424077360748026	0	0.724388008601685
AMOT	0.982851168929584	0.320390327582941	0.445070927239203	-0.00160560398962663	-0.0713260351130096	-0.0729316391026362	10.1181505739132	0.341005253195924	9.18644206103452	0.239546065709513	0.931708512878638	0.627598745858094	0.110509382692525	0	0.517398574062297
AMOTL2	0.855057085957934	0.112600405974634	0.188331100889261	-0.0219818462032965	0.236762945929812	0.214781099726516	25.0330557617602	0.00293483127427996	16.7738493972697	0.0189141078264024	8.2592063644905	0.0160892620608601	0.640475374414811	0.291015632516266	0.817685745510975
AMPD2	0.481954053715944	0.937284505009189	0.56177426610029	0.075107362623052	0.0102797482260723	0.0853871108491243	41.1533672731978	4.69046971316476e-06	36.2202085686611	6.58756283688002e-06	4.93315870453662	0.0848746894289359	0.78130586641299	0.600724751053972	0.880215154353738
AMPD3	0.773000719051738	0.611797935977209	0.820724669325798	-0.0147630037117817	0.0294103709550014	0.0146473672432197	11.0112444271235	0.274938975795397	3.37614995927675	0.848164176628777	7.63509446784677	0.0219816506738893	0.182653690092401	0	0.591627397993695
AMPH	0.675109781785314	0.741772410854389	0.978419666036112	0.0562611911821991	-0.0514461608321882	0.0048150303500109	36.3621778068433	3.41879502174455e-05	20.939294257726	0.00386104393446082	15.4228835491174	0.000447675564376512	0.752490072299624	0.539294745805457	0.86702742425339
AMT	0.643313169248219	0.432689657529946	0.764272727894954	-0.0466783555088921	0.0859165856270191	0.0392382301181269	13.4653664984218	0.142654472142263	8.37195233027158	0.300940420748294	5.0934141681502	0.078339206158899	0.331618638003292	0	0.681268341805933
AMZ2	0.0787017501687276	0.353613202157698	0.431518871989514	0.0787419310653911	-0.0375571940979551	0.041184736967436	8.25921724565329	0.508249316811343	7.85753417388453	0.345323998712822	0.401683071768762	0.818042051593771	0	0	0.623721840872963
ANAPC10	0.345817226457929	0.778216363403778	0.634281466144418	0.0576326102878078	-0.0192370300409117	0.0383955802468962	15.1736523937626	0.0862751572790702	13.6208455685133	0.0583508340671995	1.55280682524928	0.460057676977809	0.406866602288872	0	0.716663916847503
ANAPC13	0.711282855190023	0.0712040138825817	0.211992569995305	0.0197455085102129	-0.111719095473493	-0.0919735869632806	13.9446512804165	0.124307755837766	8.20241598732361	0.315084068761604	5.74223529309286	0.0566355926194524	0.354591246563521	0	0.692424370382399
ANAPC2	0.983002921103537	0.636995918446955	0.659762302962899	0.0018272424323772	0.0510995802131681	0.0529268226455453	34.3360024615172	7.79835744670415e-05	24.127313111793	0.00108210004196883	10.2086893497241	0.00607031564243189	0.737884454951128	0.507710872671131	0.86043860174395
ANAPC5	0.915855473523264	0.0111122145065883	0.019018945221602	-0.00644415030651474	-0.19408757832453	-0.200531728631045	19.3718646806976	0.0222102461733616	10.8370407445825	0.145886870892758	8.53482393611506	0.0140180153195303	0.535408689439808	0.0502685711765183	0.772730395881051
ANG	0.342166136992634	0.000117211328283761	5.10248706255089e-05	0.25719664794628	1.24976867239567	1.50696532034195	24.7073576985836	0.00331253730845151	7.42112965412378	0.386386154373868	17.2862280444598	0.000176336929255286	0.635736038236256	0.280261649028826	0.815643791023813
ANGEL1	0.0438296645933047	0.0246189268738556	0.000701198823228017	0.0916076149084428	0.102538761317927	0.19414637622637	11.4651876786157	0.245164459344816	7.59377180884251	0.369772476570677	3.87141586977319	0.144322062027318	0.21501503051831	0	0.615231434017253
ANGPT1	0.364068250539802	0.00237503523846063	0.0594307002619105	-0.201724010706187	0.759165530197462	0.557441519491275	45.9970808007512	6.0296154989178e-07	42.4652318556822	4.23019702591111e-07	3.5318489450691	0.171028602132368	0.804335409045067	0.648882349477755	0.89096352149595
ANGPT2	0.202785944333213	0.769285940324497	0.224578819900598	-0.166187378878153	-0.0424995884216284	-0.208686967299782	20.0425832438877	0.017651418791387	12.381588830452	0.0886880159184624	7.6609944134357	0.0216988241461369	0.550956087322491	0.0860661249996426	0.779370870225543
ANGPTL2	0.267819345582404	0.00817221948924516	0.00213014344046949	0.173863070529631	0.482190393965271	0.656053464494902	27.1192785532985	0.00133660664023982	17.8853766951719	0.0124980028458448	9.2339018581266	0.00988288378178982	0.66813276458251	0.353445683124726	0.829657216618826
ANGPTL4	0.538879031822651	0.0261848499855186	0.0196635156841639	0.144447962599879	0.619009789048013	0.763457751647893	38.1993870931417	1.60525050878961e-05	32.2562399404481	3.64051977118446e-05	5.94314715269368	0.0512226441401169	0.764394125537793	0.564820160818507	0.87244324510642
ANK1	0.538987875397675	2.73438597980675e-08	4.71598263605598e-06	0.0158414575982161	0.100658681388425	0.116500138986641	8.7399170813408	0.461620338053137	3.06920927133141	0.878526812112542	5.67070781000947	0.0586977487304862	0	0	0.623721840872963
ANK2	0.145522973341188	0.0312658823817139	0.403267217277181	-0.270950643144251	0.478142921738033	0.207192278593782	37.205480253791	2.41863343306461e-05	14.7652448604132	0.0391291633872599	22.4402353933778	1.34018513957545e-05	0.758100152488075	0.551349255977923	0.869574413937864
ANK3	0.119449181471603	0.00344168306068342	0.000282458654621338	-0.34568212937037	-0.721589406763305	-1.06727153613368	31.3254901761223	0.000260274917971323	28.307661109407	0.000193377392330521	3.01782906671527	0.221149898560767	0.712694040878562	0.452606899175748	0.84920395594611
ANKFY1	0.698058378748079	0.44900721648335	0.707988910420811	-0.0156089263899446	0.0371446211665542	0.0215356947766096	12.3067931886035	0.196561111505725	10.2114060806235	0.176906475929677	2.09538710797998	0.350745793133088	0.268696575779443	0	0.648212880045334
ANKH	0.134587353585587	0.173133986842431	0.920470693213284	-0.145887043790723	0.159191588148378	0.013304544357655	31.7100510873282	0.000223459602556841	11.9491670505673	0.102242978825128	19.760884036761	5.11656567092936e-05	0.716178319132493	0.460273443508765	0.850748966191058
ANKHD1	0.916278250190168	0.0403318680585001	0.0723169239219525	0.00439281357042691	-0.103474662703282	-0.0990818491328547	17.43424262902	0.0423344469066432	11.8883995980923	0.104289155771491	5.54584303092768	0.0624792038840913	0.483774535463952	0	0.750555461735349
ANKMY1	0.987496795836197	0.000986892542793107	0.00740773159806105	0.00114817815895735	-0.254854816341794	-0.253706638182837	16.3340673395029	0.0602247268596154	15.6109138870462	0.0289188099009813	0.723153452456623	0.696577148287782	0.449004353114545	0	0.735413961389675
ANKMY2	0.94083825583919	5.3857589332513e-11	1.6595653527445e-08	0.0051439363767406	0.518535309836142	0.523679246212883	10.3480328661474	0.323051527594555	9.24466240818363	0.235564382794505	1.10337045796374	0.575978336646711	0.130269480546137	0	0.542253408009804
ANKRA2	0.170069233104587	0.419008260879313	0.0939535514686685	-0.205076206621958	-0.154137225086393	-0.359213431708351	31.1055021539278	0.000283944216138251	19.8578962576403	0.00588494253151472	11.2476058962877	0.00361088296412537	0.71066212159306	0.448129710130313	0.848304194993361
ANKRD10	0.390482831930481	0.0956645804616666	0.0421443795137223	-0.115714885357385	-0.28614005359287	-0.401854938950255	31.8850989148524	0.000208442602048534	10.5562036529219	0.159182776183457	21.3288952619304	2.33608823014133e-05	0.717736488005446	0.463697443338774	0.85144077869122
ANKRD11	0.218783414516699	0.247979512120464	0.935668016988209	-0.071171413689084	0.0772865922940773	0.00611517860499332	22.11461917326	0.00852272817825467	11.7852523685741	0.107845821493383	10.3293668046859	0.00571487186766405	0.593029392480681	0.182775419150053	0.797332239795838
ANKRD12	0.0587248066317367	0.245311507324272	0.762355165172723	-0.337422789505921	0.26035811832446	-0.0770646711814609	61.5191025227467	6.82578078839188e-10	57.9564431627053	3.85719639267237e-10	3.5626593600416	0.168414061507624	0.853703977611308	0.748812712763395	0.914794548712202
ANKRD17	0.554333412160661	0.00501878715320458	0.00602215934724213	-0.0221984841953121	-0.128814588760444	-0.151013072955757	8.35884870611878	0.498426130642829	8.21330814693852	0.314161086556906	0.145540559180263	0.929814402839558	0	0	0.623721840872963
ANKRD26	0.0197750976373272	0.958035560225933	0.0637632835606802	-0.205742136408371	-0.00521966434787666	-0.210961800756248	32.6062274086252	0.000156354862881953	30.6063657307348	7.34733838570598e-05	1.99986167789042	0.36790488498148	0.723979107205169	0.477386969385002	0.854218075715411
ANKRD27	0.770599916321269	0.889337728819588	0.739636830417929	-0.0161047000431388	-0.00978904008708911	-0.0258937401302279	14.9012259069879	0.0936851091036017	14.2327500264172	0.0471931754478258	0.668475880570726	0.715883424454222	0.396022846967277	0	0.711741129994043
ANKRD28	0.531037303773044	0.94253066372586	0.712909953285604	-0.0571713065397639	0.00862617111293264	-0.0485451354268313	29.165945910724	0.00060756443553791	28.5549485519072	0.000174370202859499	0.610997358816793	0.736755877782483	0.691420945936446	0.405513217718696	0.8398264932967
ANKRD40	0.646408639964605	0.656854397828073	0.471059480695837	0.0162941661758392	0.0183544510846781	0.0346486172605174	12.0972379528904	0.207882852182984	11.630639924774	0.113378614812111	0.46659802811638	0.791916743879046	0.256028521961112	0	0.64093966679251
ANKRD46	0.638855317076585	4.01160473208044e-05	0.000888005648438314	-0.0407795971398953	0.45719020884811	0.416410611708215	19.4587580080179	0.0215627400799396	12.5849006791761	0.0828916839847154	6.87385732884181	0.032163318126418	0.537483327749306	0.0550452474993309	0.773617020768723
ANKRD49	0.414004993999782	0.544920923218824	0.267178375040604	-0.0959016984622892	-0.0889110675166434	-0.184812765978933	36.0365170978942	3.90593895384658e-05	25.2255948718703	0.000691988157944664	10.8109222260239	0.00449198261192392	0.750253333984767	0.534476457107068	0.866014516047645
ANKRD53	0.297738522893517	0.179807703131341	0.042549184979123	0.0666334745926817	0.085918227924841	0.152551702517523	17.5622275411064	0.0406058679589014	13.3592021043512	0.0638253366896954	4.20302543675496	0.122271326202457	0.487536533794788	0	0.752181074522883
ANKRD6	0.355912609793735	0.0167977994294439	0.131446715688557	-0.159250290471832	0.543737926030855	0.384487635559023	68.6680133220123	2.77666837950842e-11	32.0342323196487	4.00266747562007e-05	36.6337810023636	1.10936773260685e-08	0.868934609221978	0.77858823753571	0.922415428753175
ANKS1A	0.594472559056735	0.000173974442032025	0.000467258059690118	0.0307542021735226	0.217239412762076	0.247993614935599	8.12819951377232	0.521280291184946	4.83787890388329	0.679739928020611	3.29032060988903	0.192981624405447	0	0	0.623721840872963
ANKS1B	0.307859238935286	0.0134960082253676	0.00325784649913262	0.130213779117711	0.321058867849704	0.451272646967415	39.965286111029	7.7093552267754e-06	22.0425837477087	0.00249782357883659	17.9227023633202	0.000128272816710884	0.774804564766613	0.586973718883393	0.877216084378812
ANKZF1	0.499961776189228	0.00569614312131193	0.00495233057004649	-0.0312851645065675	-0.129734786088785	-0.161019950595352	5.87887706133014	0.751976954183156	4.60753751306066	0.707732237122468	1.2713395482695	0.529580670071714	0	0	0.623721840872963
ANP32A	0.991422317376306	0.00538158126846667	0.0124631252617402	-0.00105460092947474	-0.350357865161211	-0.351412466090686	39.4065226705271	9.72974984695302e-06	17.2288705585736	0.0159785182701368	22.1776521119535	1.52821350439958e-05	0.771611413794415	0.580195949798814	0.875748349059548
ANP32B	0.721083589516725	0.694469683001721	0.540837800906087	0.0229445452864693	0.0305064005428556	0.0534509458293249	15.45516842308	0.0791683068306051	12.8799333628074	0.075088393648937	2.57523506027257	0.275927389296491	0.417670532366387	0	0.721524503037216
ANP32E	0.52714633110447	0.0288903480680005	0.0173640780260549	-0.0935729784362301	-0.41218678455941	-0.50575976299564	45.7097669153118	6.81702328306011e-07	24.7191142510348	0.000850870590344434	20.9906526642769	2.7665446778854e-05	0.803105537232893	0.646333322262675	0.890384274491528
ANPEP	0.790110424035398	0.450181489461416	0.410303707916586	-0.038748067038992	-0.124017684994204	-0.162765752033196	24.457789578771	0.00363331573996274	23.7196843567407	0.00127604597752006	0.738105222030352	0.691389034814434	0.632019076335015	0.271817217444674	0.814043996335429
ANTXR1	0.973027280472152	0.453707864633183	0.509065367946336	0.00556767998472701	0.141351599154594	0.146919279139321	27.8209869744591	0.001021816332763	26.0166011347271	0.000500240061289566	1.804385839732	0.405679061918568	0.676503209312366	0.372217421372271	0.8333018832508
ANXA11	0.773049637828766	3.29436176124146e-05	0.000567284438526342	-0.0219146576486982	0.393033542435983	0.371118884787285	17.2905841024399	0.0443552139793593	5.87962810684708	0.553872932197308	11.4109559955928	0.003327686378157	0.479485484892902	0	0.748699510253206
ANXA13	0.633656927288732	0.849717921995198	0.807407090432553	-0.040168037804535	0.015614244709819	-0.024553793094716	12.2934378465002	0.197267627302635	1.93053425923695	0.963584806810143	10.3629035872633	0.00561984163875147	0.267902102538212	0	0.647764263903225
ANXA2	0.856285702484814	0.00136762597775826	0.0104269429610087	0.0174141096324557	-0.325462361304917	-0.308048251672462	10.2188255431004	0.333062359881288	9.30131264809371	0.231740826518938	0.91751289500672	0.632069168178495	0.119272565908844	0	0.529017835291996
ANXA3	0.857617293006486	0.0258397122582094	0.0362241796668583	-0.0482482760240777	-0.755046158438383	-0.80329443446246	49.9798509302025	1.08667645141972e-07	46.9308443797157	5.7580919687263e-08	3.04900655048683	0.217729181483596	0.819927434106024	0.680961229525245	0.898363045533971
ANXA4	0.851565812934604	0.028818061860865	0.0750559719860786	0.0392651499328224	-0.551826509210677	-0.512561359277855	22.8974547559486	0.00643077281763302	22.5226434152371	0.00206328608629512	0.37481134071145	0.829107323890713	0.606943212862474	0.214636910377373	0.803283805979334
ANXA5	0.212478422021128	0.0955781746993978	0.528432969435595	0.0930620912017875	-0.157824192662702	-0.0647621014609149	23.1280270370256	0.00591510032373802	16.992609531964	0.0174438999340582	6.13541750506167	0.046527639155368	0.61086174857925	0.223594393005028	0.80496202325883
ANXA6	0.329956897960509	0.040751768849797	0.0130073695795058	0.140928699874659	0.358064540124862	0.498993239999521	81.0400740566214	1.00405365958821e-13	44.9109329429174	1.42313760330647e-07	36.1291411137042	1.42776486086664e-08	0.888943832976857	0.816825548142133	0.932668163552403
ANXA7	0.688705730170588	0.808223415283971	0.554423975984326	0.0088488512037588	0.00395094643481872	0.0127997976385775	8.70062801536185	0.465355105278452	7.14559076039911	0.413880197423962	1.55503725496275	0.459544899802995	0	0	0.623721840872963
ANXA9	0.160162407123537	0.267713697723466	0.901168002760776	0.219476010436768	-0.194142210888833	0.0253337995479342	29.6214294222306	0.000508742375547932	20.9154897927237	0.00389726331301314	8.70593962950695	0.0128685385995055	0.696165911789336	0.41605845087256	0.841910284861989
AOAH	0.00170726786109536	2.38164634181753e-08	7.4707615388651e-13	0.183410401494403	0.357672663072155	0.541083064566558	8.64365179854217	0.470796658721611	4.53430242265883	0.71658284323135	4.10934937588335	0.128134512500165	0	0	0.623721840872963
AOC3	0.659197125063385	9.94469566459325e-08	8.21625572595428e-07	0.119766098602241	1.79573216823997	1.91549826684221	63.7401765171076	2.53492157627422e-10	62.3099395225259	5.21083683228947e-11	1.43023699458168	0.489134147290769	0.858801771633242	0.758839566877667	0.917329142945279
AP1B1	0.367006873449305	0.368762542701805	0.908617721438025	0.093348998209618	-0.109356196261791	-0.0160071980521731	22.2696468820155	0.00806256256414552	21.9385133289371	0.0026031597573893	0.33113355307831	0.847413273989857	0.595862473811014	0.18926944134203	0.798543254192226
AP1G1	0.613766108396614	9.12101830843878e-07	3.29179414486531e-06	-0.0303338946253673	-0.371642397201637	-0.401976291827004	14.5105870514369	0.105286640093296	13.2771078718471	0.0656377246956265	1.23347917958974	0.53970121948735	0.379763205437729	0	0.704265073053443
AP1G2	0.407316704745855	0.307075496647238	0.80701340124304	0.0404065154788679	-0.05519706769363	-0.0147905522147621	15.146609413081	0.0869867898433305	10.3974440954709	0.167146939651332	4.74916531761019	0.0930533160901987	0.405807613139655	0	0.716185197473269
AP1M2	0.846705473847077	2.39263418308672e-05	0.000351609300375273	0.0347875549383262	-0.981637282840164	-0.946849727901838	51.5909891055245	5.40094142988688e-08	38.9464627718748	2.00097618984993e-06	12.6445263336498	0.00179587453991214	0.825550931353703	0.692419110354972	0.901058620427681
AP1S1	0.0726883308772801	1.07978345469343e-09	6.23048490885655e-06	0.0890654911310898	-0.4940421451494	-0.40497665401831	4.48713329760215	0.8765332654392	3.48367455975031	0.836951618993854	1.00345873785183	0.605482650895244	0	0	0.623721840872963
AP1S2	0.303580477697826	0.159517745921114	0.604627763272352	-0.198952465335812	0.341566311388202	0.14261384605239	78.5177651433576	3.18167525184174e-13	27.6358585206703	0.000255926262982538	50.8819066226872	8.93581898365535e-12	0.885376258690402	0.810085950687126	0.93081816685313
AP2A2	0.559826091163133	0.565969442880076	0.967138360795988	0.0448705398216072	-0.0490524641393583	-0.00418192431775103	16.935296190192	0.0497389252722054	8.95274010305143	0.256066955910128	7.98255608714063	0.018476085781375	0.468565539160024	0	0.743960566167508
AP2B1	0.68573830059934	0.583410709815582	0.855296971236898	0.0262702715340438	-0.0434791813790856	-0.0172089098450418	12.1876022390071	0.202938651683299	6.34836971453341	0.499710938010103	5.83923252447366	0.0539543876643818	0.261544656323373	0	0.644138881909953
AP2S1	0.256981183074613	0.311074081353135	0.918126952534415	0.130748485364662	-0.147254368272102	-0.0165058829074398	30.1373860523331	0.000415719032224893	28.6279375219224	0.000169120564664186	1.50944853041076	0.47014023087988	0.701367597562322	0.427592257671839	0.844199675876202
AP3B1	0.917607824071443	1.05229627929261e-17	6.64179363727184e-14	-0.00365969702228031	-0.370053705767411	-0.373713402789692	3.32642673584247	0.949936507620831	3.27967323127839	0.857981579528922	0.0467535045640792	0.976894367251088	0	0	0.623721840872963
AP3D1	0.91374214890244	0.354437063280419	0.450804489684334	0.00958371752948918	-0.102583018595072	-0.0929993010655831	31.6950785044675	0.000224792276827549	29.4952789505037	0.000117484886352551	2.19979955396379	0.332904446714572	0.716044243312682	0.45997868835914	0.850689463512339
AP3M2	0.352562600100374	0.695458762087512	0.745033969787431	0.0549741021753599	-0.027992625436266	0.0269814767390939	15.470575283544	0.0787948582928663	3.25815740974004	0.860138075252543	12.212417873804	0.00222898503828095	0.418250463538141	0	0.721784256045443
AP4E1	0.295130476556999	0.960512755239112	0.49276294985043	-0.0302642291837716	0.0017445555471758	-0.0285196736365958	8.80296452807179	0.455657680875203	3.72272069027564	0.811103076470902	5.08024383779613	0.078856785072238	0	0	0.623721840872963
AP4M1	0.252232935526064	0.068147554588984	0.409869096472017	0.10651880768577	-0.214691538026977	-0.108172730341207	31.7095116297251	0.000223507483524538	23.0742212892452	0.00165460606543876	8.63529034047993	0.0133312394083881	0.716173490620296	0.460262828761123	0.850746823232944
AP4S1	0.893371494544452	0.5295517999228	0.505832146842002	0.00705418783601282	0.0386219790280261	0.0456761668640389	21.8174640282375	0.00947583992279179	10.6255826971601	0.155805244100238	11.1918813310774	0.00371290509042976	0.587486428837392	0.170061178344825	0.794963867271617
APAF1	0.0391522728725524	0.279086630099133	0.0222268893683952	-0.0654028957527608	-0.0437578261654734	-0.109160721918234	7.2439043050545	0.611741812973319	5.34403198162188	0.61805699342662	1.89987232343261	0.386765713125738	0	0	0.623721840872963
APBA2	0.0753640355773858	0.0942968037818416	0.884239767520896	0.173468374086128	-0.192359383289805	-0.0188910092036767	37.5922353817379	2.06255764083442e-05	19.7277648321905	0.0061887182468104	17.8644705495474	0.000132062498390725	0.76058885808179	0.556682598685181	0.870707320072289
APBB1	0.17019057930483	0.18928283633335	0.0302703090129173	0.18547570016265	0.210296643330274	0.395772343492923	98.0912993109088	3.82521780210695e-17	56.0667004202165	9.16037364275314e-10	42.0245988906918	7.48987032724242e-10	0.908248743127831	0.852655216836355	0.942866703816224
APBB1IP	0.591344675555155	0.143585986992259	0.101773391099045	0.0631479870807048	0.173816752966795	0.2369647400475	17.0033264239945	0.0486639101661636	13.3726964048653	0.0635318489405975	3.63063001912909	0.162786620970021	0.470691806086865	0	0.74488494228223
APBB2	0.763803307853943	0.182641335898307	0.341963526259591	-0.0266159526874567	0.138477856377748	0.111861903690291	21.9654901596506	0.00898899459460308	11.759376083223	0.10875479365563	10.2061140764276	0.0060781370377966	0.590266370812317	0.176439077078534	0.796151514460189
APBB3	0.0144208141342808	0.00712807175004562	0.613326120571348	-0.12080530172791	0.155502220667374	0.0346969189394635	8.33456058869241	0.500813683140933	4.40905564026916	0.731639019085347	3.92550494842325	0.140471244840499	0	0	0.623721840872963
APC	0.0646189174185638	0.56066676774637	0.363494177023376	-0.106465095910946	0.0382550514224088	-0.0682100444885369	24.2235158397454	0.0039615785680093	19.9803363070888	0.00561231314703583	4.24317953265679	0.119840957871147	0.628460209511247	0.263723788207629	0.812513546267669
APEH	0.582035480800687	1.53239082456401e-06	0.000115985917207223	0.033402370346727	-0.381530854223626	-0.348128483876899	13.3155343087118	0.148840685321119	12.1144776162525	0.0968565043520401	1.20105669245933	0.548521750122124	0.324097719900608	0	0.677529184417722
APEX1	0.128250846396212	0.00433318376790311	0.145911162246201	0.150825689249155	-0.351423168321036	-0.200597479071881	33.008446301636	0.000133100618626208	25.7078867798803	0.000567910701968737	7.30055952175566	0.0259838584947704	0.727342513556782	0.484743461572039	0.855718269698527
APEX2	0.526651557044985	0.258333717553833	0.563731903176082	0.0790989268306884	-0.183442458708557	-0.104343531877869	66.0651651366843	8.94964453846002e-11	44.4393772148027	1.7567317224669e-07	21.6257879218818	2.01381614979421e-05	0.863770869544038	0.768554993477096	0.919815180877748
APH1A	0.0990190460435304	0.0704593405272898	0.667188864564774	0.105196366233407	-0.146079565483249	-0.0408831992498414	15.6895155292376	0.0736552944442488	10.4863257210628	0.162647504658036	5.20318980817478	0.0741552133962116	0.426368520861692	0	0.725408852295283
APH1B	0.63845916668198	7.21885267342607e-05	0.000202066019940789	0.0343533118098566	0.331570629803207	0.365923941613063	20.3858393427659	0.0156749629945883	20.0644456263039	0.00543215121548847	0.321393716462119	0.851550172410138	0.558517074098609	0.103471033519427	0.782598018413634
API5	0.957691618674572	0.000145604144108598	0.000702774297181413	-0.00249767484922594	-0.239100369197439	-0.241598044046665	13.4080731567651	0.144993885440004	12.225721881811	0.0933759865926048	1.18235127495405	0.553675979728338	0.328762612287879	0	0.679853898793181
APIP	0.822497379469207	0.0519205512287328	0.123160461862082	0.0150632788559922	-0.168970632976234	-0.153907354120241	17.5060935040532	0.0413558560775048	14.9834441315622	0.0362122132732848	2.52264937249101	0.283278522679668	0.485893297787071	0	0.751471261905562
APLP1	0.811271850313993	0.860893922934515	0.73331193898133	0.0434418049896024	0.03529358121473	0.0787353862043324	55.3680218990696	1.03625573622713e-08	33.3194144580803	2.30841779917698e-05	22.0486074409894	1.63006802075995e-05	0.837451299661633	0.716459669952266	0.906813679813224
APLP2	0.737736161835588	0.00845457721948087	0.0160277758615872	0.0236185032241517	0.184935317974925	0.208553821199077	9.87423892767553	0.360761986619681	8.77824073674929	0.268972058090903	1.09599819092623	0.578105387587931	0.0885373479494419	0	0.657036511173369
APOA1	0.657986551432661	0.045416563535939	0.178978235119415	-0.164029255482291	0.823332494451094	0.659303238968802	62.7559634406363	3.93378845087412e-10	58.8475366408526	2.56309318802013e-10	3.90842679978364	0.141675875134085	0.856587334389129	0.754491331319701	0.916226205908851
APOB	0.61245586186765	0.022162633210802	0.201897115458219	0.0217988575545598	-0.0841891480638025	-0.0623902905092427	4.65101376324549	0.863608053299636	3.99793933067508	0.780014727277597	0.653074432570396	0.721417526068609	0	0	0.623721840872963
APOBEC3B	0.706837743562006	0.00263832080250466	0.00365483905997804	-0.119370647173423	-1.13222226384226	-1.25159291101568	44.1494510146181	1.32468661188677e-06	37.1259406408683	4.43989647814482e-06	7.02351037374976	0.0298444857896037	0.796146955552855	0.631861425479385	0.887118420598864
APOBEC3C	0.0498234564084669	0.516636413707403	0.0374658232923517	0.152824058236349	0.0563511158072119	0.209175174043561	17.7264107993493	0.038483647611586	17.2627248245362	0.0157784097964	0.463685974813103	0.793070635608713	0.492283006307719	0	0.754229253727555
APOBEC3F	0.832411648828161	0.93705274400694	0.821363269516949	0.0221605568880803	0.00985225479788804	0.0320128116859684	37.9249911836206	1.79798114302131e-05	26.0826970959268	0.000486815453565255	11.8422940876938	0.00268212190040973	0.762689463619783	0.561177332564019	0.871665037254981
APOBEC3G	0.597837563743211	0.595541383980839	0.961303653675362	0.0702943442403192	-0.0785588218716557	-0.00826447763133652	35.9533892572962	4.04087503314109e-05	11.958596853026	0.101928680959307	23.9947924042703	6.1602314865769e-06	0.749675894653699	0.533231451131211	0.865753256363807
APOC1	0.565135028427285	0.244261779983457	0.156234960249602	0.123901030700429	0.313174812286145	0.437075842986573	22.4186320453758	0.00764279120254211	7.12474511858422	0.416008151909961	15.2938869267916	0.000477501401296326	0.598548208392743	0.195422783409096	0.799691642192471
APOD	0.242518581726464	0.00775444671279354	0.0018987145271813	0.244787422769552	0.624895328483774	0.869682751253326	13.2259393610896	0.152646417727628	8.44298989420149	0.295155309820195	4.78294946688807	0.0914946541091542	0.319519033447423	0	0.675229307591703
APOE	0.827532905573167	0.34474384499668	0.321848157708278	0.0538366433135544	0.287860183227463	0.341696826541017	41.5243452075998	4.0141854592802e-06	20.6813168604802	0.00427159102768008	20.8430283471197	2.97847460340317e-05	0.783259676823205	0.604844317085682	0.881119341763414
APOL1	0.74255372798945	0.96912717786284	0.836007155583856	-0.0676860518357599	0.00952385166794815	-0.0581622001678118	31.6319279635943	0.000230499469584806	22.1172247194259	0.00242484198652947	9.5147032441684	0.00858832443398551	0.715477349014001	0.458732188882359	0.850437921373998
APOL2	0.325350728508301	0.833040055178867	0.332582369775009	-0.106808588822678	-0.0243351255635462	-0.131143714386225	22.6415337906826	0.00705359593703134	13.8063637746126	0.0547345081214983	8.83517001607003	0.0120633299802046	0.602500427612211	0.20447232878623	0.80138225763109
APOL3	0.384644516538073	0.0842460201164962	0.0316235715019828	0.195238589436058	0.473530309405886	0.668768898841945	111.341695119062	7.83744619558672e-20	47.2760298311681	4.93100812850264e-08	64.065665287894	1.22551192905495e-14	0.919167747622524	0.872402008156807	0.948793449410666
APOL6	0.951157550613002	0.646544655048367	0.655126767988767	0.00740472425676773	0.0646866342401525	0.0720913584969202	45.7737329015006	6.63333436972404e-07	20.7375806664896	0.00417859219279085	25.036152235011	3.65989493405468e-06	0.803380685176652	0.646903823922992	0.890513810171732
APOLD1	0.768541615860575	0.00167156367030606	0.0031176659883145	0.0867256954452009	1.14024885962	1.2269745550652	62.5255600890124	4.35951347958954e-10	15.3227541646587	0.0320776789211406	47.2028059243536	5.62394323303264e-11	0.856058866371009	0.753451965424933	0.9159634349302
APP	0.113668566508301	0.0446054374909893	0.538292283631116	-0.171799634349198	0.267606550948002	0.095806916598804	28.805342233311	0.000698884709009257	22.1683293956172	0.00237607526480392	6.63701283769393	0.0362068692868579	0.687557956190771	0.396911561553816	0.838133141813828
APPBP2	0.436874603599362	0.737832837090674	0.799634307392583	-0.0776571764957869	0.0418557250464049	-0.035801451449382	51.6103965154211	5.35554351579933e-08	13.4060886835413	0.0628109089801117	38.2043078318797	5.0587120787333e-09	0.825616530628459	0.692552406740396	0.901090153064306
APRT	0.164773866616247	0.0261724058041362	0.284461513736213	0.1497680237447	-0.318023030027313	-0.168255006282613	27.6683128548957	0.0010834753239933	26.4700991999693	0.000414956114825659	1.19821365492643	0.549302038549654	0.674718149704328	0.368219392579787	0.832523694318778
AQP1	0.226249162147894	4.64041648980611e-16	5.34047213775489e-15	0.259296288490267	2.09588633569185	2.35518262418211	39.8602259682524	8.05460899467596e-06	26.5592760617712	0.00039995169555971	13.3009499064812	0.00129340765140346	0.774211014077837	0.585715027149703	0.876942999373089
AQP3	0.98932275871692	0.214047814400248	0.314338510524616	0.00259311360343906	-0.254700222755555	-0.252107109152116	16.5501286522122	0.056245024626719	5.95453785346086	0.545067688102684	10.5955907987513	0.00500261051710469	0.456197580748292	0	0.73856628350147
AQP5	0.473995968109065	0.0627494004916082	0.351580181403648	0.103121562873135	-0.264877237201257	-0.161755674328122	21.3566133831406	0.0111577413695339	17.3776354666604	0.0151168654356788	3.97897791648029	0.136765300369289	0.578584870244231	0.149621878935069	0.791162652015701
AQP8	0.201788228091359	0.282160007704295	0.807942691508327	0.130388683368347	-0.100700275285342	0.0296884080830053	14.9427767785466	0.0925198407410148	14.8030005586587	0.0386092137461957	0.13977621988794	0.932498151339415	0.397702305710588	0	0.712506667546949
AQP9	0.152963704686907	0.000652560798404248	0.107312118614161	-0.115658471444937	0.302039195396039	0.186380723951102	5.03878460482808	0.830914280675562	4.22805265159392	0.753167459874289	0.810731953234167	0.66673275760318	0	0	0.623721840872963
AQR	0.79688495169279	0.248315399446023	0.406287896004858	0.0129178379463559	-0.0697053349277275	-0.0567874969813717	18.7337493886214	0.0275543829579607	12.6215225018592	0.0818847267344776	6.11222688676217	0.047070281488291	0.519583623475477	0.0138465413495339	0.765959453056325
AR	0.111199814147343	0.109146767593339	0.0107643421178949	0.16513705283474	0.181280323333662	0.346417376168402	10.7732536289783	0.291572070201683	6.24763980036834	0.511149745523348	4.52561382861	0.10405799257865	0.164597779839562	0	0.576572690858413
ARC	0.233218275505315	0.44872023162637	0.107564587745718	0.177960136101552	0.113332772891725	0.291292908993278	24.4802896661371	0.00360320781140048	13.1315513397232	0.0689673024380233	11.3487383264139	0.0034328338512823	0.632357291406995	0.272585961184622	0.814189506980486
ARCN1	0.480094921437395	0.0191826753799823	0.119231757852822	0.0495386050024259	-0.199087158499812	-0.149548553497386	17.8784018111418	0.0366107906746159	17.2831203964279	0.0156590102543223	0.595281414713927	0.742568091076087	0.496599299251055	0	0.756089236186528
AREG	0.0272539341452149	0.619861625882539	0.149706352584104	0.0382822718646091	-0.00877881301699933	0.0295034588476098	9.15064591245033	0.42348616570053	6.28677271352669	0.506691767454439	2.86387319892378	0.238845925178348	0.0164628720083424	0	0.629916460046206
ARF1	0.203534478998605	0.128783842773491	0.659079737891095	0.120263682232579	-0.178288116673686	-0.0580244344411073	45.44344518214	7.63759726235948e-07	41.4024154485875	6.77586484957684e-07	4.04102973355217	0.132587182768141	0.801951635402477	0.643939335011852	0.889841370933071
ARF3	0.131163570240123	0.908054136000719	0.330935611593144	0.159799760824303	-0.0153121304304493	0.144487630393854	36.1196220462037	3.77548241116384e-05	31.3425718502141	5.3748944175821e-05	4.7770501959895	0.0917649283936836	0.750827957488389	0.535714940897186	0.866274596711373
ARF5	0.120128206452176	0.234270227272126	0.990099113286065	0.188742438165101	-0.18657975993394	0.00216267823116098	59.4993177000289	1.67399893939581e-09	33.4822835937429	2.15237819593e-05	26.017034106286	2.24115981141363e-06	0.848737761239981	0.738987996453459	0.912340181433023
ARF6	0.497781626074913	0.422885427450225	0.823283621767675	0.0359738121573994	-0.0512238849548504	-0.015250072797451	14.4998938628441	0.105621137239405	12.6056766536105	0.0823190608020166	1.89421720923364	0.387860862833239	0.379305801467799	0	0.704052964063637
ARFGAP1	0.802057162193054	0.38065865425061	0.334993146905408	0.0278811832935277	0.121934284233884	0.149815467527411	42.5778820302631	2.57620998244428e-06	20.5239163192594	0.00454254234548875	22.0539657110036	1.62570669336268e-05	0.788622646997728	0.616120513240599	0.883608301815172
ARFGAP3	0.766210185623019	5.60791450253691e-06	1.71244577876492e-05	-0.0334561036485155	-0.666491582557864	-0.69994768620638	22.5054846024763	0.00740781816283838	15.2996177680431	0.0323448908318153	7.20586683443316	0.0272436880140278	0.600097480282218	0.198971002955104	0.80035426199725
ARFGEF1	0.191055666302587	9.86331620618327e-05	1.52241538294166e-05	-0.107174663838809	-0.40054356073504	-0.507718224573849	20.0430006525296	0.0176488784095727	19.5464000340629	0.00663746854796718	0.496600618466712	0.780125629166833	0.55096543895666	0.0860876549797826	0.779374862250138
ARFGEF2	0.253446449331371	0.0036165451049941	0.000712984283848786	-0.0682787762287556	-0.205419791358278	-0.273698567587034	20.459010545138	0.015281618606951	13.543894922675	0.0599143597050427	6.91511562246311	0.0315066132345555	0.560096028097566	0.107104877527637	0.783271853966783
ARFIP1	0.0880596984830004	0.0211280294964581	0.00119778097571137	-0.242721178282351	-0.422362852068556	-0.665084030350907	73.2795492620655	3.45178276866137e-12	62.6253648696569	4.50524305979765e-11	10.6541843924083	0.00485817611637031	0.877182650676332	0.794476903804583	0.926606295963207
ARFIP2	0.442198513310487	0.0339153404341429	0.161280904451457	0.0723241954556068	-0.260776879308018	-0.188452683852411	42.2299350985586	2.98325280381586e-06	5.21431764346989	0.633827169923423	37.0156174550888	9.1655978351289e-09	0.78688103642605	0.612463707123558	0.88279886691976
ARFRP1	0.170822306978123	0.395288775973414	0.0763175645670465	0.105041799166911	0.0772330576864143	0.182274856853325	30.7539886901908	0.000326210826045318	28.1318199900253	0.000208120055016309	2.6221687001655	0.269527635556147	0.707355033174262	0.440833002690432	0.846841682322993
ARG2	0.829547678713279	0.0164570564435046	0.0293308128068631	-0.0546295510284788	-0.665136453141116	-0.719766004169595	22.0309505788607	0.00878140214232762	19.3770043545143	0.00708485878864114	2.65394622434632	0.265279017102824	0.591483809662041	0.179231332418823	0.796671724494486
ARHGAP1	0.763123036071454	0.0287092725140192	0.0851542240721542	-0.0247427603844081	0.215920380272845	0.191177619888437	27.0874490333978	0.00135292640149884	22.0707482675345	0.00247003740620508	5.01670076586331	0.0814024113513336	0.667742798928635	0.35256965522927	0.829487683801922
ARHGAP11A	0.980684129564639	0.00683245201535752	0.0204562486854824	-0.00281556579886172	-0.335226375641973	-0.338041941440835	24.396509368784	0.00371655264277756	16.8612636074054	0.0183130199956274	7.53524576137851	0.0231069259737596	0.631094765896479	0.269715944849214	0.813646387608895
ARHGAP12	0.0439520631788235	0.914394365904573	0.200640789334015	-0.265662965069479	0.0186373310182372	-0.247025634051242	40.727894041558	5.60573020850493e-06	30.6850335598088	7.10638667871813e-05	10.0428604817493	0.00659508739711159	0.779021228281125	0.595899984431699	0.879159575181631
ARHGAP15	0.633548819599083	7.97281403682222e-06	0.000274705849017682	-0.051468509093184	0.59175936745528	0.540290858362096	14.4689042144548	0.106595773759846	12.8903830374545	0.074824657557254	1.57852117700034	0.454180497438849	0.377976392226802	0	0.703435893109332
ARHGAP17	0.792749012681927	0.249674775187089	0.224988307634473	-0.0264328152277102	-0.143318876523313	-0.169751691751023	35.7706911496109	4.35379290215852e-05	10.946847036781	0.14095439102663	24.8238441128301	4.06977819956945e-06	0.748397369165793	0.53047323633998	0.865175132192183
ARHGAP19	0.297774924625729	0.894963933851445	0.354418157230536	0.0496233505723306	0.00679651284799576	0.0564198634203263	3.2277668375509	0.954575896428389	3.01059456413198	0.884020420072593	0.217172273418923	0.897101618107402	0	0	0.623721840872963
ARHGAP22	0.203453387418558	9.19816552842197e-05	2.43676929828459e-05	0.136263098687726	0.445155340353347	0.581418439041073	20.7276394858433	0.0139162058261156	19.7216986194585	0.00620324248028558	1.00594086638479	0.604731674114859	0.565797156683138	0.120222489259364	0.785704786900347
ARHGAP24	0.505108088951824	2.68773116933254e-05	7.7994356934417e-05	0.0655411427437171	0.412105792510222	0.477646935253939	21.4909523937732	0.010640159997155	11.5093707959914	0.117892231816029	9.98158159778175	0.00680028470774258	0.581219117929475	0.155673002444717	0.792287315583221
ARHGAP25	0.692816360338724	2.67155238299725e-17	6.52183733781173e-13	0.0366157773774957	0.879904812180053	0.916520589557549	13.5502842431252	0.139245791552976	11.9192750289637	0.103245000686665	1.63100921416152	0.442416024767314	0.33580729093811	0	0.683331088160639
ARHGAP26	0.325697705177981	0.140892436715456	0.0431240852540782	-0.200142484190906	-0.364139572343275	-0.564282056534181	56.1271959578385	7.4222376980653e-09	40.1791361759219	1.16321374797566e-06	15.9480597819164	0.000344288740424698	0.839649926449905	0.72086951075418	0.907884852862214
ARHGAP28	0.801227927648365	0.284862902221939	0.480788448508876	0.0264627352991549	-0.118558609836224	-0.0920958745370691	17.4779162249464	0.0417371140346891	15.3211641725967	0.032095975856753	2.15675205234975	0.340147467938332	0.485064473123278	0	0.751113094735044
ARHGAP4	0.596275746082431	0.00268198121998672	0.00240643789132143	0.0545974902533478	0.366818350565903	0.421415840819251	20.70423222244	0.0140304226427906	16.4483205951051	0.0213216215458673	4.25591162733483	0.119080467886143	0.565306266694329	0.119093223733204	0.785495302265681
ARHGAP5	0.120757143823088	0.541537683112583	0.584773403836858	-0.20458464844823	0.101739011753058	-0.102845636695173	56.3911729029169	6.6081384495593e-09	49.1390507418432	2.13098663734167e-08	7.25212216107366	0.0266208354945445	0.840400553194834	0.722372738464698	0.908251144791571
ARHGDIA	0.94037643147857	0.519891220447897	0.62461184047618	0.00779968920741951	-0.0725686704716282	-0.0647689812642087	17.9638050690386	0.0355957943578751	10.6855724838622	0.152934380942167	7.27823258517634	0.0262755536103854	0.498992559459916	0	0.757119554505546
ARHGDIB	0.212608352304331	3.85707652193558e-07	1.6488777181441e-07	0.121657910819367	0.552396327731167	0.674054238550534	11.2734177756812	0.257432167990535	4.64270076566425	0.703472520390883	6.63071701001702	0.0363210249735987	0.201661804868565	0	0.605932173734918
ARHGEF10	0.730395632532448	0.00283339458374129	0.00416281215454353	0.0235027449306214	0.242932160415413	0.266434905346034	17.5927458357967	0.0402034027454504	9.92530499008955	0.192846036355664	7.6674408457072	0.0216289967408857	0.488425508786279	0	0.752564916712486
ARHGEF10L	0.872674025366784	0.00730833778986236	0.025505243907349	-0.00972033394222385	0.190203573335633	0.180483239393409	19.2036675951975	0.0235157793656874	15.8109935585475	0.0269003751125185	3.39267403665006	0.183353917523579	0.531339523797488	0.0409004661200059	0.770990773954596
ARHGEF11	0.819377993011332	0.298406255571342	0.272871837055426	0.017505858498504	0.099893915842626	0.11739977434113	43.9629383176657	1.43380116645412e-06	28.2491463504786	0.000198165395261386	15.7137919671871	0.00038707349105601	0.795282109331088	0.630056986416788	0.886713863429937
ARHGEF12	0.610322765986312	0.824735938367727	0.838750762680472	-0.0363563170458298	0.0173991850993439	-0.018957131946486	25.6002410581175	0.00237422648793922	21.8706090250905	0.00267420736620546	3.72963203302718	0.154924710851406	0.648440810398298	0.309055024260116	0.82112343510269
ARHGEF15	0.459900087087869	0.254769040436975	0.118201105092051	0.10474379117582	0.182470126959375	0.287213918135195	42.3498298183021	2.83627154102207e-06	13.2152301001662	0.0670347873309263	29.1345997181359	4.71522102460067e-07	0.787484388045627	0.613731106021033	0.88307915540618
ARHGEF16	0.984830540698718	0.00601667817908153	0.015384038430099	-0.00306937668221263	-0.547156625861231	-0.550226002543444	62.4690672418935	4.47071764611577e-10	32.1648374214857	3.78552008563548e-05	30.3042298204077	2.62736315544307e-07	0.855928695635072	0.753195853285863	0.915898735828563
ARHGEF17	0.338638731600593	0.308562939536521	0.857834982109078	-0.0885452957238891	0.111001639577655	0.0224563438537657	24.5410577652182	0.00352309116643633	18.2918158745188	0.0107205172076063	6.24924189069937	0.0439535912792994	0.633267641268682	0.274654774709938	0.814581225254701
ARHGEF18	0.94285013218724	0.00401630058450834	0.0108162598523428	-0.00540880605251937	-0.25882695606422	-0.264235762116739	17.3997571991278	0.0428116588827177	15.8190759763608	0.0268216987192539	1.58068122276697	0.453690236902413	0.482751402964913	0	0.750112990238335
ARHGEF2	0.364583395645852	0.0702197712969507	0.0258277101473771	0.0751504495503715	0.186052160028074	0.261202609578445	25.0430938422107	0.00292387845133708	13.7313050245886	0.0561720075073247	11.311788817622	0.00349684407955447	0.640619483490881	0.291342392013322	0.81774787402157
ARHGEF3	0.528025274579333	0.00076102431703778	0.0107046748609402	-0.0521017641212013	0.354777794968497	0.302676030847296	16.2082206861974	0.0626586742735342	13.4702115968898	0.0614474883760551	2.73800908930758	0.254360037627259	0.444726217994784	0	0.733533373275375
ARHGEF4	0.643019198408614	2.91152484002696e-07	2.36712615415404e-06	0.0565838484688532	0.668585196338073	0.725169044806926	30.2458391032877	0.000398398156991421	12.0858799838237	0.097769794842726	18.159959119464	0.000113923936068771	0.702438409155535	0.429963082971622	0.844671638448496
ARHGEF5	0.494914404440695	4.57750150489221e-09	2.27814303386075e-07	-0.0312400357158959	-0.209627415473865	-0.240867451189761	9.07995901251599	0.429926273313258	6.27172277581997	0.508404150875517	2.80823623669601	0.24558353659892	0.00880609839821663	0	0.627035383367336
ARHGEF6	0.723378304993317	0.0250942006556819	0.0917819153604862	-0.0946619278535528	0.711711897904155	0.617049970050602	88.1366030963526	3.84804496178808e-15	77.4764185430114	4.49959701045905e-14	10.6601845533412	0.00484362303821894	0.897885785430589	0.833559835381813	0.937350982312184
ARHGEF7	0.361398957731276	0.980827839019581	0.464638734910084	-0.0393896891291339	-0.00118131879148738	-0.0405710079206213	17.6360983873629	0.0396380046125829	14.7912576145023	0.0387702352760189	2.8448407728607	0.241129683012681	0.489683046537724	0	0.75310770947821
ARID1A	0.813954831288163	0.334009946755738	0.303969524226989	-0.0182875149229495	-0.0851763862736677	-0.103463901196617	36.1065926685824	3.7956479722482e-05	10.9507511236354	0.140781706670482	25.155841544947	3.44729472405339e-06	0.750738041592299	0.535521175263481	0.866233893559115
ARID3A	0.425074663979789	1.59325403332776e-08	6.17504375614399e-08	-0.0680056198317726	-0.549381975167549	-0.617387594999321	15.0508544218354	0.0895485310613195	12.3229502193435	0.0904262674671222	2.72790420249184	0.255648429344965	0.40202730371619	0	0.71447277833163
ARID3B	0.913285215250887	0.00040711255022556	0.00167396621618218	-0.00853000689841116	-0.315167960331316	-0.323697967229727	20.162649439784	0.0169347420116842	18.3030597122018	0.0106749690070496	1.85958972758219	0.394634655926104	0.553630090783524	0.0922221320247279	0.78051227851773
ARID4A	0.0249082119573653	0.236414422803136	0.593306877099044	-0.224742062144267	0.149496768961902	-0.0752452931823651	29.8148676328033	0.000471698072346427	26.7249824941578	0.000373473044721523	3.08988513864547	0.213324122219936	0.698137180723288	0.420432684583895	0.842777259452142
ARID4B	0.0170228239700941	0.674742427908007	0.0401744644171171	-0.243577651304625	-0.0540799114992128	-0.297657562803838	56.3622928965018	6.69268941912412e-09	34.9720195440713	1.13206680215376e-05	21.3902733524307	2.26548482942414e-05	0.840318774530221	0.722209023733106	0.908211223740283
ARID5A	0.130628345141844	0.945769854143481	0.219582489734994	0.171058436078663	0.00876071815689483	0.179819154235558	20.8970583725271	0.0131154220248786	6.63068493010681	0.468317696509733	14.2663734424203	0.00079817177945104	0.569317372830229	0.128319213574462	0.787207050752517
ARID5B	0.750575231590833	0.105249556000436	0.138949124146059	0.0278490275070575	0.139088612120953	0.16693763962801	3.19515328144933	0.956052344693473	2.72012135396535	0.909630716914962	0.47503192748398	0.788584302124258	0	0	0.623721840872963
ARIH1	0.228585494232998	0.982780827030519	0.391198505966945	-0.0646102406384963	-0.00151496707517616	-0.0661252077136725	26.0763707014796	0.00198502296677056	23.1220811450931	0.00162312571175488	2.95428955638657	0.228288573243856	0.654859945694463	0.323558836832424	0.823899455603474
ARIH2	0.967926954404609	0.807531697276465	0.852266666344263	-0.00190885536388812	0.0143518522710602	0.0124429969071721	19.4321327875516	0.0217592357523252	12.0698789573593	0.098284152836065	7.36225383019229	0.0251945666939037	0.536849603777643	0.0535861304326089	0.773346210977467
ARL1	0.648995122640064	0.159451601202963	0.119292547135751	0.0257447537120353	0.0914865522960405	0.117231306008076	11.1698833949543	0.264243859342174	10.770761321156	0.148935578352784	0.399122073798258	0.819090224559717	0.194261955853048	0	0.60052643331502
ARL15	0.263628090126935	0.620440977135091	0.185985861866417	-0.0905907605284882	-0.0461508374798754	-0.136741598008364	13.4643558750478	0.142695460378559	8.7533624743555	0.270852017458035	4.71099340069222	0.0948463846007932	0.331568469853143	0	0.681243552585308
ARL2	0.0290790670541727	0.0725605096584804	0.00177001905413812	0.244734546411812	0.258965629793137	0.503700176204949	36.7818772450102	2.8784409130167e-05	35.0167149362226	1.11038211344711e-05	1.7651623087876	0.413713673474706	0.755314283171315	0.545368688263592	0.868308454621621
ARL2BP	0.491916118803976	0.0230324982211305	0.119130892076854	0.046668517938331	-0.195387468877541	-0.14871895093921	19.8476974350746	0.0188759361717907	18.0491819235198	0.0117500629509933	1.79851551155473	0.406871545744352	0.546546896462895	0.0759144265855148	0.77748844585067
ARL3	0.039211630851256	0.255475155361768	0.0128884346209689	0.138547582414828	0.0918031374147136	0.230350719829542	14.0241916559588	0.121467282470326	10.7024123630224	0.152136686144501	3.32177929293648	0.189969898851819	0.358251782292498	0	0.694169020165296
ARL4A	0.124245639923046	0.538572069544691	0.549261538904299	-0.232446970704127	0.110259929661872	-0.122187041042255	50.2505461365547	9.66460855721709e-08	31.4807072415827	5.06802078599188e-05	18.7698388949721	8.39810443164504e-05	0.820897468944065	0.682942023338616	0.898826968592873
ARL4C	0.181290948818878	0.899460165424058	0.383713685561499	-0.157519807713045	0.018203581982608	-0.139316225730437	20.4014172310456	0.015590427242684	19.1098717050837	0.00785003435253471	1.29154552596194	0.524257258930638	0.558854176742959	0.104246877592303	0.782741882211874
ARL4D	0.169259713238444	0.139391450892169	0.934020190861421	0.0836185122588853	-0.0898540537874506	-0.00623554152856523	8.1493613678214	0.519167200964484	7.01183651175247	0.427648485456814	1.13752485606896	0.566225750381932	0	0	0.623721840872963
ARL5A	0.423793113880932	0.129087233904148	0.441297957857641	-0.0694898687112118	0.165215594852125	0.0957257261409135	26.090974276481	0.00197412178657225	23.9582058530907	0.00115878353114514	2.1327684233902	0.344251008543223	0.655053126624221	0.32399483779097	0.823983081633728
ARL6IP1	0.262179057492159	7.47917861971866e-15	4.77418858722432e-08	0.0598310426288968	-0.419498332522465	-0.359667289893569	8.70222785784228	0.465202744294753	8.06815886358757	0.326622133465269	0.634068994254704	0.728305630240258	0	0	0.623721840872963
ARL6IP4	0.112518679772309	0.285001284407739	0.0345310339289654	0.127283177713831	0.10925828880778	0.236541466521612	29.3107499777809	0.000574270650933056	28.8601931955816	0.000153430501878687	0.45055678219925	0.798293949891441	0.692945420815828	0.40890368480111	0.840495512873828
ARL6IP5	0.615197766876222	0.0284315342419522	0.112509583692407	-0.0637416951536214	0.347534784839115	0.283793089685494	41.6835377125545	3.75446190788644e-06	32.2470191664624	3.65489494941229e-05	9.43651854609207	0.00893071095495545	0.784087424103417	0.60658776845451	0.881502818946017
ARL8B	0.026837073379846	0.579436997293529	0.246542152607811	-0.15469706181625	0.0440627151763022	-0.110634346639948	12.8678146705081	0.168679298283607	11.8850147586352	0.104404194782202	0.982799911872954	0.61176934428306	0.300580539085073	0	0.665506758479491
ARMC1	0.804177694633119	0.653988446282118	0.821621492962616	-0.0204393910936863	0.0483668763751464	0.0279274852814601	24.5873851099931	0.00346317134411277	23.4049744785962	0.00144864958977328	1.18241063139681	0.553659547853874	0.633958635302697	0.276224738700513	0.814878612417754
ARMC6	0.0389055873936527	0.0339086377431216	0.64464774428638	0.190551252328471	-0.250808460433668	-0.0602572081051974	32.5174278211175	0.000162003229860656	31.9682267358149	4.11704778993168e-05	0.549201085302581	0.759875600500544	0.723225340899958	0.475736461575113	0.853882243746921
ARMC7	0.398898668776688	0.844486315170746	0.653813387373484	0.0712786307521482	-0.0197533335441309	0.0515252972080172	30.9876061259842	0.000297484572424104	25.4697377842558	0.000626176683143995	5.51786834172837	0.0633592625326544	0.709561301269632	0.445702214300323	0.847817112215756
ARMC8	0.713190665981762	0.983476179094599	0.805804439032412	-0.0153985533137038	0.00109099210718584	-0.0143075612065179	19.4939882600233	0.0213052999620637	16.8402273250531	0.0184559895712823	2.65376093497006	0.265303594933117	0.538319204877307	0.0569698366404784	0.773974189939182
ARMC9	0.603054831689778	0.221611288342283	0.139452431005328	0.0412088259385935	0.106375601796296	0.147584427734889	33.9958869963072	8.94706122594064e-05	14.25794258629	0.0467792357713858	19.7379444100176	5.17558957377347e-05	0.73526209211786	0.50201062052932	0.859261737781822
ARMCX1	0.8720888106235	0.00649775954188135	0.0216424354062289	-0.0198925276623306	0.434209644907216	0.414317117244885	26.9432013147917	0.00142934726758266	10.9333359006057	0.141553426522	16.009865414186	0.0003338119634874	0.66596397009961	0.348572019530399	0.828714650557106
ARMCX2	0.725079390238864	0.0908534798569552	0.232671069662983	-0.025600081409075	0.14671732172699	0.121117240317915	13.6090274618277	0.136928360311865	10.1749025336122	0.178876679130026	3.43412492821543	0.179592934496519	0.338674271527164	0	0.684735213831951
ARMCX3	0.0913576155905461	0.000809807887946697	5.99944140058991e-05	-0.0986672251600811	-0.22127320492816	-0.319940430088241	7.87211357275431	0.547083814897799	6.72406271176442	0.458164637170214	1.1480508609899	0.563253531123793	0	0	0.623721840872963
ARMCX5	0.698782345695497	0.326939672766786	0.266821204725203	-0.0219982661978746	-0.0670467581537806	-0.0890450243516553	11.3959865360657	0.249539220969532	10.90197200176	0.142952481122362	0.494014534305704	0.781135016883184	0.210248277188019	0	0.611974548055568
ARMCX6	0.596063703067454	0.295669865338732	0.577131921105537	0.0586523511946941	-0.145033804936627	-0.0863814537419329	48.6008045929102	1.97173419787145e-07	41.1411549816356	7.60611318906676e-07	7.45964961127479	0.023997039614519	0.814817880580667	0.670498220547711	0.895926457788366
ARNT	0.380926741942703	6.87561064675303e-06	0.00239668475666372	-0.039096843054664	0.219159609301125	0.180062766246461	8.13537446807805	0.520563494924018	5.52990446887597	0.595579318360721	2.6054699992021	0.271787437059433	0	0	0.623721840872963
ARNTL	0.244127611696397	0.32043743813947	0.0442341510588887	-0.0415083499650335	-0.0325304920675889	-0.0740388420326223	9.32086154824625	0.40819850101597	6.12431765203734	0.525310854973745	3.19654389620891	0.202245707276986	0.0344240225633029	0	0.63667484871283
ARNTL2	0.942141714506746	0.0706883095612763	0.102876512841537	-0.00602845133184637	-0.161632785850646	-0.167661237182493	18.8930048241583	0.0261181778676098	10.3973726958685	0.16715059609436	8.49563212828977	0.0142954201228287	0.523633213257226	0.023163554300836	0.767693643587167
ARPC1A	0.198204462924356	0.660001964278811	0.625072301446611	0.100638147832302	-0.0458763401736159	0.054761807658686	23.4130003924043	0.00533247661034143	22.6521681640701	0.00195927272561424	0.760832228334095	0.683576903989118	0.615598178398365	0.234411329833223	0.806991970742637
ARPC1B	0.474467143422525	0.418514278035834	0.230039367882757	0.0471541807229611	0.0672135533623295	0.114367734085291	6.57987806177541	0.680767819232883	4.56137283368421	0.713314903263049	2.0185052280912	0.364491293470298	0	0	0.623721840872963
ARPC2	0.921173878341532	0.192091198703363	0.20697315358797	-0.00794007288374128	-0.123698710622466	-0.131638783506207	26.641409928781	0.00160304912471637	7.60087877923253	0.369098853615025	19.0405311495485	7.33501818056117e-05	0.662180041369462	0.340059454460695	0.827071809391742
ARPC3	0.291883083468146	0.000740071981111995	0.000168541720669596	-0.159500766300586	-0.705334631626264	-0.864835397926851	39.3503016356359	9.95995725185989e-06	19.4331321166112	0.00693349049467431	19.9171695190246	4.73196573732935e-05	0.771285107714408	0.579502462273466	0.875598553475408
ARPC4	0.420857332675737	0.884122054624731	0.477552180639162	0.0968050340824948	0.0216933518745005	0.118498385956995	49.6202278652203	1.26963799407448e-07	48.6829796170956	2.61765184234421e-08	0.937248248124902	0.625862785711407	0.818622356502553	0.678293457506542	0.89773956940476
ARPC5	0.767113658232162	0.262672689645479	0.450202623111112	0.0207835116017746	-0.0928015572931303	-0.0720180456913557	16.5637922890115	0.0560015682404714	13.4472591745535	0.061932365308689	3.11653311445798	0.210500645947756	0.456646168765914	0	0.738762486832795
ARPC5L	0.871068585854234	1.58237999545668e-18	1.86362964035723e-14	-0.00711114184154327	-0.431598988745531	-0.438710130587075	6.17967043659502	0.721810145438069	5.67798435234688	0.577811344240231	0.501686084248137	0.778144497881918	0	0	0.623721840872963
ARRB1	0.312775251641231	0.162664003560984	0.0480927864147319	0.113665598229922	0.185223459787207	0.298889058017128	51.832641264603	4.86193519535189e-08	16.4988895906256	0.0209294446073155	35.3337516739775	2.12507034841233e-08	0.826364241134164	0.694071142705549	0.901449712774573
ARRB2	0.610255264040622	0.118650799398398	0.0708966982384377	0.0472845443671542	0.171548453830332	0.218832998197486	22.575433918922	0.00722362000741112	14.8049994851427	0.0385818663760536	7.7704344337793	0.0205433659106987	0.601336566449937	0.201808088001901	0.800884310075164
ARSA	0.981194174321788	0.852248404072685	0.891282721446109	0.00298680131113283	-0.0255245060359778	-0.022537704724845	30.9511093944153	0.000301803046998455	26.5142898727251	0.000407452975743007	4.43681952169023	0.108781960683859	0.709218823619165	0.444946719910577	0.847665628561279
ARSB	0.409746391258461	0.123450099737592	0.548457755717042	0.106640187297694	-0.204027392147963	-0.0973872048502692	26.8462107944228	0.00148307457922212	22.0706855948075	0.00247009890168754	4.77552519961523	0.091834925668232	0.664757158136086	0.345858387822454	0.828190469878731
ARSD	0.648383971884256	0.0687332634936441	0.198253653168429	0.0465456397098037	-0.224925512481964	-0.17837987277216	55.0586621331792	1.18700039407341e-08	19.9039873453034	0.00578084471264213	35.1546747878758	2.32412436294898e-08	0.836537982375412	0.714624843726751	0.906369455719836
ARSJ	0.70054376860646	0.00114434288310755	0.00168394996660118	-0.0792185626164029	-0.841333482064029	-0.920552044680432	79.5015474846634	2.02983444076345e-13	30.9612494260995	6.32053942544273e-05	48.5402980585638	2.88143084989541e-11	0.886794656396642	0.812769688908237	0.931552483432699
ARTN	0.270250329123507	0.692897533350185	0.203367372475972	0.0746559497901811	0.027966764046481	0.102622713836662	23.6653644413915	0.00486292374649791	18.7458764710648	0.0090218012173477	4.91948797032659	0.0854568263824378	0.619697384238939	0.243763486804229	0.808750203103108
ARVCF	0.335966696142045	0.768999846631127	0.289274822718467	0.0583897870583328	0.017608110113233	0.0759978971715658	17.1606173344059	0.0462593372259911	15.4385931122413	0.0307707076450265	1.72202422216461	0.422734011948547	0.475543342956807	0	0.746991088387636
ASAH1	0.324769398029616	0.222021673507988	0.0613132721249607	-0.0668077691355477	-0.0944334832129971	-0.161241252348545	17.6433377295576	0.0395443078515328	10.6456748635486	0.154838622701717	6.99766286600903	0.03023269171397	0.489892437703414	0	0.75319806818513
ASB13	0.225326580013189	0.847163731086108	0.486533081457383	0.119003272777467	-0.0234762498968137	0.095527022880653	29.0957340757119	0.00062437946334205	25.691235423688	0.000571805587440025	3.40449865202395	0.182273071044493	0.690676304073288	0.403856277339163	0.839499863498191
ASB6	0.145019248992917	0.147535666564014	0.791468519860307	0.107041720234318	-0.134069364472475	-0.0270276442381567	32.3040370676527	0.000176408787278644	20.3772839539011	0.00480988951310086	11.9267531137517	0.00257121544294401	0.721397050741622	0.471730290817685	0.853068230136439
ASB7	0.956105800444303	0.0306915894799823	0.0609159019067629	0.00268337836764816	-0.125915815717188	-0.12323243734954	17.2452294021834	0.0450113691336654	13.6152064278237	0.0584641263717476	3.63002297435966	0.162836037852604	0.478116539356646	0	0.748106533082001
ASB8	0.754105867658643	0.0154689581554289	0.056195275961488	-0.0233057194607029	0.226542538535047	0.203236819074344	25.6220606932636	0.00235487651227098	17.0659224292736	0.0169760116367042	8.55613826398993	0.0138694162608843	0.648740196670979	0.30973216044723	0.821252791503826
ASB9	0.128166390809129	0.559035837675002	0.0889992703066214	0.125951980148333	0.0532127482957853	0.179164728444118	26.9414303692528	0.00143031109363379	9.79495982729622	0.200493735812115	17.1464705419566	0.000189099869770954	0.665942012853506	0.348522657448856	0.828705111463479
ASCC1	0.589574967900571	0.112778376822479	0.270801513095646	0.0298985739059276	-0.11928030247235	-0.0893817285664224	15.7754943758881	0.0717204621851011	14.2531012327202	0.0468585217152934	1.5223931431678	0.467107165317658	0.429494899775947	0	0.72679924338258
ASCC2	0.427367071704171	0.703049228309081	0.81071545565762	0.0804286982806768	-0.0470231892040981	0.0334055090765787	29.0812001289848	0.000627916563970374	26.1336564375209	0.000476707274388333	2.94754369146402	0.229059875226598	0.690521712993893	0.403512220134624	0.839432066571673
ASCC3	0.489615725576494	0.0196442307792304	0.009676054441113	-0.0610038697511732	-0.257217692013117	-0.31822156176429	21.1242341529717	0.0121100813023526	16.8483653627492	0.018400555299309	4.27586879022252	0.117898122613966	0.57394905136791	0.138968388033225	0.789183801956266
ASCL2	0.0187930489923855	0.0293806231468987	0.920790169117328	0.242733702165109	-0.230207602998262	0.0125260991668472	26.7769179070958	0.00152265598155108	26.5965576961852	0.000393838070051682	0.180360210910631	0.913766596101126	0.663889621978673	0.343906901317736	0.827813786731585
ASF1A	0.552309197288991	0.694660628575248	0.439485533745757	-0.0458478715501192	-0.0345700801640067	-0.0804179517141259	13.2138539110696	0.153165956321705	9.49056115252585	0.219326681154737	3.72329275854373	0.155416545040795	0.318896662505065	0	0.674915258301017
ASF1B	0.769932437787297	0.00248995846778398	0.0167054653548695	0.0694317188876739	-0.843553541188311	-0.774121822300638	31.2153261442224	0.000271875437655322	29.3492148293748	0.000124934909001912	1.8661113148476	0.393349929505032	0.711680090785603	0.450373308518295	0.84875485245213
ASGR1	0.00306075654976959	0.00602205992445938	6.30711736668276e-06	0.188667043507036	0.171567713655342	0.360234757162377	9.14757194676227	0.42376512562097	7.80077745791855	0.350488677873905	1.34679448884373	0.509973128217328	0.016132362513367	0	0.629792096541863
ASH1L	0.380302406837158	0.068335070971601	0.328881330971809	-0.0639320878302226	0.162612136249925	0.0986800484197025	20.1760823122995	0.0168562924208411	13.8769694458752	0.0534133412810842	6.29911286642426	0.0428711388635414	0.553927275836225	0.092906265387116	0.780639125097904
ASH2L	0.330100849842704	0.612184809121559	0.253883606411193	0.063901784431259	0.0430433893298194	0.106945173761078	31.4626316295601	0.000246510045041629	25.3519117981088	0.000657133467935994	6.11071983145151	0.047105763613839	0.713946369586446	0.455364011379761	0.84975895610558
ASL	0.621210132844183	0.0347119468828374	0.113252913792679	0.0735183154524163	-0.420097503215344	-0.346579187762928	42.4160053507603	2.75824071200766e-06	29.4154463389079	0.000121500749373561	13.0005590118524	0.00150301903153502	0.78781594528824	0.614427321866479	0.883233238174796
ASMTL	0.197028409416164	0.0886889204205183	0.0153558282696757	0.145161174250903	0.247257347543855	0.392418521794758	43.0283521901637	2.12993043564841e-06	32.4795921587916	3.30889158600278e-05	10.5487600313724	0.00512113074497542	0.790835587655681	0.620759781837345	0.884638418353139
ASNS	0.517317661809273	0.812978251710607	0.779774560312159	-0.0474006712652759	0.0197108608189826	-0.0276898104462932	19.8575328132209	0.0188122663802579	16.9481708357768	0.0177334611642327	2.90936197744417	0.233474833127135	0.546771490463916	0.0764315521425523	0.777584344362524
ASPA	0.132414821485982	0.247107006157614	0.0349740609485075	0.208509114068876	0.166966982835984	0.375476096904859	22.6538827744278	0.00702225948327997	7.16051755019928	0.412360532194794	15.4933652242285	0.000432173853459033	0.602717110809834	0.204968281349768	0.80147497220457
ASPH	0.256177615113325	0.258044995160841	0.897673006209097	-0.0775208836953736	0.0892921385396041	0.0117712548442304	23.334360228599	0.00548749843595188	11.1148373116735	0.133687722536133	12.2195229169256	0.00222108056958455	0.614302688746125	0.231453867632073	0.806436582472773
ASPHD1	0.824969616835514	0.374758131564272	0.557863168233083	0.0182416516400186	-0.081883275558189	-0.0636416239181704	14.7851244333412	0.0970098741443649	14.4107821601153	0.0443393303032928	0.37434227322594	0.829301800339283	0.391280063919886	0	0.709572777229438
ASPM	0.331292449554311	0.00164624412015768	0.000805424225177679	-0.260535585419492	-0.986152681702469	-1.24668826712196	38.6608703039767	1.32608177171574e-05	37.0643002944327	4.56092438495329e-06	1.59657000954404	0.4501002223095	0.767206482181177	0.570820823109633	0.873729144244326
ASPN	0.665362210779889	0.000579934615482842	0.0011949794396958	0.173119906885287	1.59269828317206	1.76581819005735	53.4235022391749	2.42924459708809e-08	15.5198621565742	0.0298838415529278	37.9036400826006	5.87934755456544e-09	0.83153481852037	0.704543207807794	0.903943594728728
ASPSCR1	0.381449649364333	0.0555976602912459	0.276532058783496	0.0953796135472501	-0.26499480407767	-0.16961519053042	44.0379903792996	1.38886229069894e-06	28.8232023560832	0.000155829744168031	15.2147880232164	0.000496764736269645	0.795631001267702	0.630785076719566	0.886877032835647
ASRGL1	0.682614455023811	0.000428991905018604	0.000734913273242135	-0.159833527851688	-1.7569614108465	-1.91679493869819	75.1912146433231	1.44870711788864e-12	68.0187886563258	3.71076187685191e-12	7.17242598699731	0.0277030436296404	0.880305165401405	0.800446400625897	0.928205487274993
ASS1	0.30827252884725	9.45437749562781e-13	1.99295789557948e-09	0.129793138021528	0.743023700291933	0.872816838313462	6.21112957729764	0.718615705119779	5.48184745009827	0.601374306591715	0.729282127199384	0.694445868048832	0	0	0.623721840872963
ASTE1	0.831684647782055	0.891414567394488	0.978566308890547	-0.0122008834379287	0.0100090757890143	-0.00219180764891438	14.757558570526	0.0978143385290002	7.61956844839404	0.36733129095806	7.13799012213193	0.0281841628159782	0.390143026911311	0	0.709051476829624
ASTN1	0.29317667051484	0.0131735211189679	0.00405299198045947	0.170536088779231	0.431607415664225	0.602143504443456	19.7555000545667	0.0194827317529688	16.8790071186039	0.018193248879554	2.87649293596281	0.23734358356764	0.544430666136464	0.0710417562865971	0.776584771854507
ASTN2	0.377147931049901	0.928856715854341	0.565245327859698	0.107756704697156	-0.0128162223906324	0.0949404823065232	28.194501843002	0.000885030392231307	20.7684772130569	0.0041283611854561	7.42602462994511	0.0244039002054144	0.680788827193489	0.381804189436079	0.835172333582206
ASXL1	0.450894042937977	0.289687597296414	0.136884336412126	0.0511754747884604	0.0862923295336941	0.137467804322155	21.7880832513932	0.00957541822012424	16.6552832222049	0.0197594341669666	5.13280002918848	0.0768115688124417	0.58693016287128	0.168784643133027	0.794726253628571
ASXL2	0.0432941131401847	0.196425394253817	0.00898328730307363	-0.145756497969453	-0.110167896384684	-0.255924394354137	26.0198454169563	0.00202777067189631	22.9975813224825	0.00170626203458158	3.02226409447375	0.220660038927318	0.65411016646029	0.321866345395453	0.823574930791635
ATAD2	0.232199440303962	6.44296743439198e-05	3.19173843744828e-05	-0.138108257019952	-0.461794714525916	-0.599902971545869	12.0694782851968	0.209420738383465	9.07133796507234	0.247574785678965	2.9981403201245	0.223337731971983	0.254317395720538	0	0.639936619784228
ATAD3A	0.323355680878596	0.0375813393391253	0.268524435420619	0.0952511610542008	-0.240125220120472	-0.144874059066271	29.9168185152294	0.0004532494099415	29.2942556793731	0.000127857098104068	0.622562835856368	0.732507706059735	0.699165872353089	0.422713753734664	0.843229986956105
ATF1	0.373259825812275	0.646069464465677	0.85785752770395	-0.0724891639658677	0.0505934902403515	-0.0218956737255162	23.0761356134657	0.00602757315023651	10.8318018466572	0.146125876656882	12.2443337668085	0.00219369732287243	0.609986691413436	0.221594722915969	0.804587166412263
ATF2	0.128202213576258	2.92637833361382e-08	6.96468029747189e-09	-0.0786724661779092	-0.32535235542608	-0.40402482160399	10.5556378632784	0.307400545527403	10.3343456283267	0.17040479873772	0.221292234951692	0.895255508156937	0.147375069458406	0	0.560472263186986
ATF3	0.847525289674172	0.904937223988878	0.961370484725032	-0.0360942117672541	0.024749797341252	-0.0113444144260021	15.0420764857739	0.0897866728009489	9.50486203212148	0.218410825063147	5.53721445365242	0.0627493395060144	0.401678351488787	0	0.714314426533164
ATF4	0.0065217015315938	3.27532602165908e-12	5.72692439200294e-15	0.122612876976346	0.402361007430261	0.524973884406607	10.0631007143921	0.345401055934624	9.91171121818168	0.193632173140139	0.151389496210365	0.927099162146749	0.105643453699278	0	0.510463652387908
ATF6	0.354514921427403	0.403242968104653	0.161179418595522	-0.0901222537407417	-0.102152482671103	-0.192274736411845	52.2960953063753	3.97333107142523e-08	8.53136776577877	0.288074151231365	43.7647275405965	3.13769093895058e-10	0.827903021300659	0.697193220264823	0.902190531852214
ATF7	0.697130100680998	0.363234778059999	0.611144340654372	-0.0195301468769428	0.0525822183201458	0.0330520714432031	24.5798856330761	0.00347280396882461	21.7409365404516	0.00281516075818822	2.83894909262438	0.241841059793267	0.6338469537918	0.275971014916096	0.814830544067227
ATF7IP	0.0911726113676711	0.757428518827395	0.334032766547192	-0.113369214244159	0.0252310599542846	-0.0881381542898749	25.1929859796713	0.00276495525436657	14.3163173152555	0.045832996257137	10.8766686644158	0.00434671743143899	0.642757710131612	0.296189025434241	0.818669986285521
ATG10	0.0881401187390965	0.445549970458192	0.0591853077668878	0.118725051669669	0.0664006150491533	0.185125666718822	22.4959178470344	0.00743335732341259	10.8203444447923	0.146649755129783	11.675573402242	0.00291528789395677	0.599927415222737	0.198581560802911	0.80028151928883
ATG12	0.297562295576081	0.316984481562842	0.858767563355792	-0.0808201689510396	0.101075061135434	0.0202548921843946	25.727385972236	0.00226360111355314	24.7237292719984	0.000849272918334687	1.00365670023766	0.605422722466114	0.650178218272449	0.312983682462355	0.82187427598569
ATG3	0.715166957106157	0.0721105543823022	0.0652239889532701	-0.0223541271966337	-0.139092958015248	-0.161447085211881	21.2289496508438	0.0116717422721097	8.62530498385396	0.280688247778962	12.6036446669898	0.00183296146456723	0.57605062200323	0.143798657482593	0.790080830082097
ATG4A	0.113031382960014	0.0455308111114929	0.00305950569281792	-0.0778856160100611	-0.113760476534576	-0.191646092544637	10.0235157798505	0.348584831619201	8.88650855290668	0.260907338159317	1.13700722694384	0.566372316817771	0.102111454935605	0	0.505186581553035
ATG4B	0.852045355760418	0.451561888301104	0.588511460786776	0.0145422993957219	-0.072343055709227	-0.0578007563135051	46.3251688384018	5.24027420915741e-07	17.4102090488667	0.0149342076489538	28.914959789535	5.26255029491232e-07	0.805721161397272	0.651751252325129	0.891616933640596
ATG5	0.849890535922892	0.621199352117997	0.574313919068424	-0.0201357008435276	-0.0659315077119614	-0.086067208555489	37.4247142349206	2.20994635470778e-05	34.6385972797005	1.30762253504494e-05	2.78611695522001	0.248314677163215	0.759517201828032	0.55438710111738	0.870219250022533
ATG7	0.804809922207887	0.854968059533903	0.736921141366469	0.0174272155807151	0.0149110870833831	0.0323383026640982	17.1980665274668	0.0457031240287951	4.23849508441283	0.751934163623656	12.959571443054	0.00153413937714989	0.476685359623059	0	0.74748627219368
ATG9A	0.494755907817556	0.685340618617664	0.392278483193636	0.0566873517173102	0.038982122999317	0.0956694747166272	23.5064405465267	0.00515375005143218	13.9432197335972	0.0522005104103493	9.56322081292947	0.00838248887776399	0.617126209211209	0.237898522038616	0.807647217710282
ATIC	0.564418959304223	0.0675657762697864	0.206923841851351	0.0628354416275222	-0.260586263730878	-0.197750822103356	34.8158198016987	6.42086004991793e-05	32.5877342883899	3.15923758674402e-05	2.22808551330872	0.328229323903013	0.741496823821426	0.515548657140667	0.86206273740516
ATM	0.224006931404379	0.968181575330311	0.401837613739741	-0.124771694509994	0.00489667470394251	-0.119875019806051	37.2449231989091	2.37970431796626e-05	29.7429381833005	0.000105841371448643	7.5019850156084	0.023494415889212	0.758356328138069	0.551898651873446	0.869690942919401
ATN1	0.898122382524582	0.0144687200083836	0.0396767534246307	-0.0128127855400773	0.289052888918483	0.276240103378406	34.0060836422039	8.91031789680627e-05	18.3840376419545	0.0103523739574712	15.6220460002494	0.000405243271780796	0.735341473170101	0.502183299983588	0.85929733610491
ATOX1	0.120060568349531	0.18193774552306	0.905399365947761	0.152902618800814	-0.169607360149346	-0.016704741348532	26.4551313908006	0.00172032499870472	25.7033814991637	0.000568961947096914	0.751749891636834	0.686688200904088	0.659801349422531	0.334702197986635	0.826040125933851
ATP10D	0.824367345499623	0.0275362156051331	0.0644467094111898	-0.0181100774610163	0.233666682082947	0.215556604621931	18.0499960994935	0.0345979069334457	11.0251770028091	0.137524576296359	7.0248190966844	0.0298249630962367	0.501384933803251	0	0.758148823106964
ATP11A	0.673574312548727	0.0853777098955053	0.0623430967397976	-0.0407206002496198	-0.191403968135182	-0.232124568384801	27.0946824756441	0.00134920070868592	21.8264017341649	0.00272147125491048	5.26828074147914	0.0717806476396301	0.667831501325388	0.35276892971594	0.829526244060996
ATP11B	0.161172104160819	0.374587389731158	0.788697223367531	-0.128465861865427	0.0947963006781709	-0.0336695611872561	38.9321485611149	1.1849659983338e-05	31.8898762655287	4.25701925235529e-05	7.04227229558633	0.0295658249316604	0.768828581708714	0.574276549730442	0.874471973294006
ATP13A2	0.971294876078254	0.1886838659833	0.239733357475363	-0.00476621661601453	-0.207368601867506	-0.21213481848352	33.6551537264145	0.000102643968590241	23.3548656291785	0.00147815913189121	10.300288097236	0.00579856939077199	0.732581818726435	0.496175504174218	0.858060724978348
ATP13A3	0.0482428397992681	0.698824853528449	0.0688096180839507	-0.245745109361418	-0.0565511539984524	-0.30229626335987	29.6192379441204	0.000509177936555873	29.3277777681116	0.000126066805105371	0.291460176008705	0.864390981195714	0.696143431610922	0.416008544520308	0.84190040233149
ATP1A1	0.391177120119919	0.211989473498962	0.0838874103663465	-0.110479212645717	-0.190562348344307	-0.301041560990024	16.8545914759534	0.0510423517118693	13.1290737599829	0.0690252884143454	3.72551771597053	0.155243743579522	0.466020875507997	0	0.74285318994794
ATP1B1	0.143123917124116	0.69351124760151	0.159779410148826	-0.240918800082315	-0.0794706675004611	-0.320389467582776	14.1786864248289	0.116109466825352	8.91988264451239	0.258459464381585	5.25880378031652	0.0721215859714876	0.365244442937978	0	0.697479243352838
ATP1B2	0.930465366259616	0.0103840611670192	0.0329118684054744	-0.010817431335211	0.346226794838803	0.335409363503592	15.83486142953	0.0704112277990824	15.7383875268414	0.0276169692783128	0.0964739026886221	0.952907967500531	0.431633801151165	0	0.727748798752728
ATP1B3	0.387919771515979	0.413576124813198	0.886173074412576	0.0739611818315189	-0.0915544143920319	-0.017593232560513	23.1439539947991	0.00588098527799722	15.4884803612004	0.0302234135219541	7.65547363359877	0.0217588041075068	0.611129541563102	0.224206274690678	0.805076751059531
ATP2A2	0.354516679102781	0.00391595451384803	0.00154425623901259	-0.117456785922878	-0.41920077562669	-0.536657561549568	39.3364653894916	1.00174328389728e-05	12.9556572512171	0.0731961925482378	26.3808081382745	1.86844491534607e-06	0.771204659318367	0.579331463264152	0.875561627870222
ATP2A3	0.285794035284137	0.00300630553176126	0.000743780613590265	0.0711357862438328	0.20067295874309	0.271808744986923	15.5034457850105	0.0780033540467084	13.896684494232	0.0530497288848069	1.60676129077847	0.447812506972625	0.419483892496878	0	0.722336339336629
ATP2B1	0.234693898142347	0.120805232096642	0.0256663717358849	-0.133790511383134	-0.2339945222931	-0.367785033676234	28.599951720703	0.000756752010172189	18.4011485323028	0.0102854165481056	10.1988031884001	0.00610039598582939	0.685314154097502	0.391908662144834	0.837150810336067
ATP2B2	0.484663247390376	0.278278125958055	0.145837988129112	-0.0565595857769759	-0.0811943014731152	-0.137753887250091	16.6797759531873	0.0539732688066985	11.8437817558007	0.105814648184577	4.83599419738663	0.0890998971619138	0.460424407062842	0	0.740413307296371
ATP2B3	0.640929219765145	0.447002551626312	0.299074902925224	-0.0541496073920005	-0.0893709454087227	-0.143520552800723	38.4570964262071	1.44288530941873e-05	26.5561152397582	0.000400474289674485	11.9009811864489	0.00260456242424404	0.765972971535448	0.568190340422941	0.873164833538944
ATP2B4	0.922665064710327	0.999549889612651	0.942450389976916	0.00821035553833725	5.67971687715774e-05	0.00826715270710883	16.1881421250857	0.0630551305958587	6.25662165478493	0.510124986083756	9.93152047030069	0.00697264784166227	0.44403749791316	0	0.7332302036299
ATP2C1	0.336710345248597	4.36251426699494e-07	2.52800337165045e-07	-0.0672121170672164	-0.440616186482078	-0.507828303549295	13.1650495120081	0.155279064792382	10.0012183717974	0.188504433981736	3.16383114021077	0.205580916126546	0.31637173169832	0	0.67363756757042
ATP2C2	0.978738711887992	0.000668770959498353	0.00323975492667303	-0.00563927488014848	-0.822410403356856	-0.828049678237004	33.5804986689901	0.000105775602489875	12.5398189898737	0.0841466097396995	21.0406796791165	2.69820200041767e-05	0.731987303443143	0.49487999032401	0.857794575269837
ATP6AP1	0.712681853551534	0.700285469174445	0.550085207673521	0.0357862928001995	0.0474641384807618	0.0832504312809613	34.2547380673162	8.05886411415787e-05	29.1075243914216	0.000138298045518274	5.14721367589456	0.0762599913525315	0.737262623864952	0.506359985774745	0.860159373573736
ATP6AP2	0.463004661704402	0.103912784999434	0.0526464337060664	-0.0435348795443822	-0.116387118111243	-0.159921997655626	15.1302755365913	0.0874191279093992	13.1663032024487	0.0681586326709283	1.96397233414264	0.374566408090302	0.405166153237973	0	0.715895015977768
ATP6V0A1	0.546013491884352	0.0316540893030744	0.170862655752012	-0.0416496180477872	0.164664272966312	0.123014654918525	15.0747861322754	0.088902107385114	10.2782500195191	0.17334598608886	4.79653611275633	0.0908752078086702	0.402976604707456	0	0.714903320126093
ATP6V0A2	0.824918154115379	7.6661207023683e-06	0.000225346231304566	-0.0106972914520184	-0.210643314712811	-0.22134060616483	11.2497765497873	0.258975879167133	10.7902508521916	0.148033464686558	0.459525697595716	0.794722049446636	0.199984109891487	0	0.604723417173736
ATP6V0B	0.252254335377876	0.022495755522027	0.216766546555933	0.103583920674772	-0.261162966864667	-0.157579046189895	17.1523444203867	0.0463830446094337	14.6981492412855	0.0400693314611141	2.45419517910122	0.293142163038902	0.475290387166963	0	0.746881375911791
ATP6V0C	0.691610157421086	0.876332911336424	0.667018890202792	0.0497842321840164	0.0234015759051679	0.0731858080891843	30.8719148124622	0.000311386104793953	22.8214759656924	0.00183099288584352	8.05043884676985	0.0178595049303203	0.708472893415509	0.443300775951914	0.847335778096605
ATP6V0D1	0.470736559708139	0.0286371104769984	0.146355047935731	0.0842916734296649	-0.325144458014195	-0.24085278458453	30.0391336470127	0.000432045646587111	24.9681792036491	0.000768719198906655	5.07095444336364	0.0792239028778778	0.700390826654382	0.425428589651214	0.843769364197301
ATP6V0E1	0.429732941756964	0.541417135833724	0.970430218174692	0.0769660598518495	-0.0720971289113313	0.00486893094051825	30.6439074257298	0.000340672094545307	22.5598428829694	0.00203287477812105	8.08406454276042	0.0175617458913617	0.706303772721776	0.438511011933975	0.846377265180988
ATP6V0E2	0.609739061253671	0.170448728376593	0.136956400416345	-0.103152743898972	-0.263561771611707	-0.366714515510679	16.8694799674004	0.0507995720848375	15.0057341514718	0.0359259715574809	1.86374581592864	0.39381543915792	0.46649214929019	0	0.743058369532327
ATP6V1A	0.628832751587262	0.00783026400078776	0.00801864705665951	-0.0832422785933893	-0.504280640860264	-0.587522919453654	20.220512774987	0.0165992515373821	11.3118563516199	0.125582634019697	8.90865642336709	0.011628128892466	0.554907429888074	0.0951625655478533	0.781057471291749
ATP6V1B2	0.439753100536604	0.121966159693727	0.0541322180251647	0.0714128135904504	0.165674218535077	0.237087032125527	18.4836065188848	0.0299597914822127	15.2612359523871	0.0327927930735325	3.22237056649771	0.199650830989762	0.513082038897297	0	0.76317255820379
ATP6V1C1	0.430313833639314	0.747486536554292	0.393922182425456	-0.0652024656125625	-0.0327951895276744	-0.0979976551402369	37.1718813424891	2.45228982531645e-05	17.6624298791227	0.0135895237841646	19.5094514633663	5.80198287013017e-05	0.757881504111211	0.550880267805096	0.869474971039549
ATP6V1D	0.440411463190757	0.414955717825857	0.198680128340339	-0.0645594333068206	-0.0825397184573182	-0.147099151764139	22.5156987831579	0.00738064339624238	18.8604217273034	0.00863601141117751	3.65527705585453	0.160792827565016	0.600278894886792	0.199386421582152	0.800431861037541
ATP6V1E1	0.262460955385871	0.18421660832211	0.0458248513990676	0.07560389482553	0.108362913633505	0.183966808459035	18.3933231921913	0.0308749912076511	17.8991195630242	0.0124335404326952	0.494203629167203	0.781061166065527	0.51069201003216	0	0.762147162961579
ATP6V1F	0.0308198220225367	0.573179430358825	0.0439902863923768	0.284193511577433	0.0943674767444673	0.378560988321901	65.735154401397	1.03775699234895e-10	63.1118177149469	3.59928799830354e-11	2.62333668645026	0.269370279217283	0.863086957322052	0.76722130472615	0.919472092438351
ATP6V1G2	0.806490910615933	0.186422053869384	0.325860465858803	0.0217581218538789	-0.131014211633805	-0.109256089779927	18.5958162200765	0.0288575312517703	15.1237594273527	0.0344453107802349	3.47205679272374	0.176218884210509	0.51602016854289	0.00565063993153308	0.764432415141169
ATP6V1H	0.14718665279441	0.118069242041494	0.0126990986357397	-0.115837380704087	-0.131993311566388	-0.247830692270474	25.2953497339045	0.00266126140505158	12.7765552757657	0.0777433816355882	12.5187944581388	0.00191239818731898	0.64420337751105	0.299464059576792	0.819293730314438
ATP7B	0.426849203971462	0.348495075629695	0.158573288802299	-0.113036134740828	-0.14965794446865	-0.262694079209478	30.5992948760134	0.000346709974384325	23.6932509249144	0.00128973420917829	6.90604395109899	0.0316498466511352	0.70587557535337	0.437564879718281	0.84618816632507
ATP8A1	0.908171228004657	0.214068732862815	0.321779120327976	-0.0119881296267551	0.145217063054403	0.133228933427648	34.6637570396731	6.8292311578594e-05	9.45888270363656	0.221366490977067	25.2048743360365	3.36380707285051e-06	0.740362823634513	0.513090027171978	0.861552510498993
ATP8A2	0.743555740713066	0.155201576686069	0.147557959363617	-0.0408701166939999	-0.181736155327787	-0.222606272021786	22.3006081911317	0.00797355211863499	18.917434918978	0.00844995641974866	3.38317327215361	0.184226990792581	0.596423562852468	0.190555204293849	0.798783139400375
ATP8B1	0.267785475633584	0.51018996767333	0.162698293454832	-0.131107259615306	-0.0956245348788678	-0.226731794494174	36.7615460765794	2.90255701102831e-05	31.8461167944752	4.33723069451406e-05	4.91542928210417	0.0856304237746665	0.755178958435215	0.545077902475234	0.868247019173204
ATP8B2	0.940811206639923	0.00787156451483726	0.0179801422139289	0.00852199116137414	0.355273339969069	0.363795331130443	43.8348331489846	1.51385915096761e-06	27.0337032373996	0.000328656769161671	16.8011299115848	0.00022474031996079	0.794683831248746	0.628807981925938	0.886434171269592
ATP8B3	0.748387251861092	0.0639831211599692	0.175153273159491	0.0801796741965631	-0.529183997113756	-0.449004322917193	49.447774064897	1.36792186493528e-07	42.5302211694083	4.10988038127588e-07	6.91755289548868	0.0314682415106144	0.81798978477397	0.676999225753988	0.897437650036733
ATP8B4	0.674355659082986	3.71503713092809e-08	1.32646751814778e-06	0.0571573076248199	0.785305925249689	0.842463232874509	15.854810699761	0.0699761239436037	15.089718208862	0.0348663922868853	0.765092490899024	0.682122345192558	0.432348946295797	0	0.728065986987203
ATP9A	0.218227155486972	0.173494660567512	0.818648038144115	0.0393138064533081	-0.0321390243340861	0.00717478211922205	6.13621715082724	0.726211485367626	3.60442656078086	0.824044160675844	2.53179059004637	0.281986721784494	0	0	0.623721840872963
ATP9B	0.896339671695517	0.899590978886662	0.987125111338857	-0.00305796775470802	0.00360711491039504	0.000549147155687014	6.55664335417699	0.68317026639224	2.37912916527267	0.935920509728862	4.17751418890438	0.12384096282117	0	0	0.623721840872963
ATPAF2	0.0714534426322927	0.25058510645869	0.800659577111739	0.141968053662781	-0.114119008826223	0.0278490448365572	29.4436384985222	0.000545289694382526	27.745316077886	0.000244523869337924	1.69832242063623	0.42777359358334	0.694331255953584	0.41198379446005	0.841104071271101
ATR	0.292695919655557	0.0945378234531765	0.0255141945789999	-0.114014140661965	-0.241203996791312	-0.355218137453277	40.5926993892051	5.93198875669369e-06	32.7640447527643	2.92947159429637e-05	7.82865463644077	0.0199539668019679	0.778285254850694	0.594343989683411	0.878819918930185
ATRN	0.356576230897931	0.0359399615143394	0.010032263679939	-0.0502912681868848	-0.147033534346551	-0.197324802533435	20.3796279635076	0.0157087907366878	17.7573687407469	0.0131140057576689	2.62225922276071	0.269515436661691	0.558382517280703	0.103161346015288	0.782540593921978
ATRNL1	0.726770056589206	0.00621605508284141	0.0362032969857981	-0.0419140918665783	0.368637013639517	0.326722921772939	35.9197847323954	4.09671819085268e-05	18.5619413010258	0.00967619771036099	17.3578434313696	0.000170134422005899	0.749441705537754	0.532726391218604	0.865647325797936
ATRX	0.0185694527850091	0.797300186075095	0.0613653212674934	-0.335128859127651	-0.0463305196399968	-0.381459378767648	48.9297180060785	1.71093671202498e-07	41.536045817279	6.38666567695897e-07	7.39367218879933	0.0248018732497498	0.816062704492146	0.673051805516404	0.896518992153538
ATXN10	0.681986681454508	0.000154999922396499	0.00914372407629749	0.014605348481084	-0.123049619773982	-0.108444271292898	6.97251013626607	0.63998161979074	6.06833193013648	0.531793658591796	0.904178206129614	0.636297471144308	0	0	0.623721840872963
ATXN2	0.613938949212282	0.606346324876301	0.921356108154804	-0.0274935948579742	0.0349520767406472	0.00745848188267303	17.8335027471781	0.0371550812450778	15.5047228604003	0.0300472081902175	2.32877988677783	0.312113010570555	0.49533189707086	0	0.75554332845999
ATXN2L	0.469693959404209	0.947353324752004	0.61366653591733	-0.0473572789500488	0.00493601621283465	-0.0424212627372141	25.0115556912132	0.00295842424779858	21.6788820399578	0.00288514498356821	3.33267365125547	0.188937912038131	0.640166325073423	0.290314832115897	0.817552515579259
ATXN3	0.9334422589853	0.281110945796872	0.373483492586914	-0.00828040209669961	0.132122421887472	0.123842019790773	36.4658234638155	3.27671183628794e-05	34.7051893012574	1.27052940705303e-05	1.76063416255806	0.414651412634471	0.753193561940797	0.540808752700411	0.867346300205654
ATXN7	0.298350181828896	0.262813976604497	0.0812348369524766	-0.0785801212481531	-0.104370508891333	-0.182950630139486	31.1413711800716	0.000279945857237075	27.2247756781163	0.00030361419031141	3.91659550195537	0.141098401225514	0.710995384629711	0.448864346926604	0.848451706508986
ATXN7L1	0.564520430705207	0.873852732974039	0.543981817973923	0.0291555500884846	0.00871624462877173	0.0378717947172563	18.5834841913839	0.0289767963974559	11.1476441110895	0.132307260456023	7.43584008029451	0.0242844259831418	0.515698998782328	0.00491209025345899	0.764294734683109
AUP1	0.176325033739495	0.184855573229591	0.850239709973648	0.0691700489572144	-0.0821663697777781	-0.0129963208205637	18.874467117659	0.0262816839363908	6.69796793476889	0.460989933644074	12.1764991828902	0.00226937777851231	0.523165345866663	0.0220869722530254	0.767493344570424
AURKA	0.563215997378097	1.46824318056233e-14	9.11324733975719e-10	0.0613882569002777	-0.944748719527882	-0.883360462627604	10.108376366765	0.341783029402999	9.70845865023807	0.205705567771388	0.399917716526941	0.818764437775832	0.109649297429131	0	0.516199558418292
AURKB	0.983077805504827	0.000621636471224033	0.00438428643227906	0.00511225316722119	-0.928568009827001	-0.92345575665978	33.5512048639013	0.000107029923479173	30.8361596609766	6.66518428965093e-05	2.71504520292472	0.257297416266086	0.731753299575737	0.494369949696569	0.85768984211812
AUTS2	0.460473864526543	0.179889708450511	0.575690634439697	-0.0651117967129937	0.130183562646802	0.0650717659338083	16.6350510510537	0.0547473523793159	15.8415675008422	0.0266039014928524	0.793483550211473	0.672507661432914	0.458973707241497	0	0.739779811276911
AVEN	0.374579804751963	0.0218751818075755	0.00709273502899316	0.0784037569057688	0.249382673893021	0.32778643079879	17.3539339597614	0.0434534204765646	15.5465267008297	0.0295981377967126	1.80740725893176	0.405066661361428	0.481385602776391	0	0.749522077678619
AVIL	0.557167024846325	0.948228931584535	0.705641314082355	-0.123470740416451	0.0160866170393987	-0.107384123377052	54.766293174657	1.34944309741179e-08	27.8410545658736	0.000234961510868855	26.9252386087833	1.42317636967251e-06	0.835665343073379	0.712870124690193	0.90594542125562
AVPI1	0.935508666034497	0.000361736892615549	0.00150440934915057	0.00825138818505972	0.453545345808402	0.461796733993462	11.480134763768	0.244227231497949	11.2453486484057	0.128269315595839	0.234786115362306	0.889235603579135	0.216037077508485	0	0.615921226638214
AVPR1A	0.378922058633337	0.302701331485769	0.852605995228135	0.105022683626574	-0.131923873248295	-0.0269011896217217	37.4178606539822	2.21619268099902e-05	15.7060990581386	0.0279413931381148	21.7117615958435	1.92908281977572e-05	0.759473154191615	0.554292715586033	0.8701991966979
AXIN1	0.715313169479236	0.423567367038878	0.680571605735497	0.0261429096188912	-0.0665297865258519	-0.0403868769069607	24.314815753991	0.00383038307662546	13.7630554939231	0.0555597383742098	10.5517602600679	0.00511345422253846	0.629855307518719	0.26689739667501	0.813113344911523
AXL	0.629118388799821	0.0378276281829094	0.0312228573180942	0.0729066313775421	0.361088701234554	0.433995332612096	38.3571235276524	1.50384960965966e-05	27.6347134710652	0.000256048267781496	10.7224100565872	0.00469524479442435	0.765363010249929	0.56688875979953	0.872885965892983
AZGP1	0.528338772509529	0.91118057146056	0.656063596565654	-0.0771496865263745	0.0129733721825932	-0.0641763143437813	18.8205701022061	0.0267625156743467	11.5187828634074	0.117536332850255	7.30178723879867	0.0259679129764586	0.521799820562022	0.018945051596971	0.766908660940191
AZIN1	0.678350434735151	0.00276718534856108	0.0035015417434141	-0.0311180042841277	-0.280072982758584	-0.311190987042712	18.915767216972	0.0259187098502929	13.7587412247636	0.0556425710953984	5.15702599220838	0.0758867640785718	0.524206451857537	0.0244826475251711	0.767939032678729
B2M	0.587809911012035	0.365412367049423	0.691053894468294	-0.0549729965095378	0.108814463977287	0.0538414674677492	18.9635535367892	0.0255045807836562	5.34282740851355	0.618203174518529	13.6207261282757	0.00110229262437793	0.525405405556505	0.0272417517130702	0.768452203338658
B3GALNT1	0.949339125262001	3.47100843253668e-08	3.69110238528864e-05	0.0029718959425897	-0.197879509150673	-0.194907613208083	6.60746568145585	0.67791297836368	6.49106151966671	0.483716612395248	0.116404161789142	0.94345927307773	0	0	0.623721840872963
B3GALT5	0.165351872408259	0.0543464308380713	0.641010741173416	0.129444468990523	-0.181546599594625	-0.0521021306041015	27.3975855056139	0.00120183718311045	10.0156473374141	0.187688479811826	17.3819381681999	0.000168097047088843	0.671503899562396	0.361013240252854	0.831123749660457
B3GAT1	0.643365316730254	0.598217500615992	0.970768799665434	-0.0236716284407049	0.0257744154285158	0.00210278698781096	12.8705386692362	0.168552285002684	12.1518902690763	0.0956732214036451	0.718648400159839	0.698147975028645	0.300728568454384	0	0.665584169459229
B3GAT3	0.0489965659187757	0.347021955043025	0.504173479658548	0.134675530630096	-0.073965424166758	0.0607101064633381	19.1968941225389	0.0235698324831053	15.6932554400057	0.0280714375575498	3.50363868253321	0.173458076765838	0.531174160645436	0.0405197927741928	0.770920060683666
B3GNT2	0.345362282728436	0.000647912396389385	0.000337400950426414	-0.0677513579764842	-0.260717659986092	-0.328469017962577	10.0175171786818	0.349068957849136	9.02827300609598	0.250632531066195	0.989244172585833	0.609801316032183	0.101573789246619	0	0.504364144209427
B3GNT3	0.107236073944105	0.00384332479927648	0.000469560044675712	-0.123145487207392	-0.168954227747008	-0.2920997149544	8.14692828594485	0.519409993821787	4.62099456165104	0.70610275468105	3.52593372429384	0.171535186873486	0	0	0.623721840872963
B3GNTL1	0.557406745993916	0.190669234914812	0.543342100123112	0.0343727043720528	-0.0788055487342199	-0.0444328443621671	15.5519163728433	0.0768491525151794	11.9213750045791	0.103174322138881	3.63054136826407	0.162793836717322	0.421293184438942	0	0.723145271644842
B4GALNT1	0.726792641997422	0.601914481798496	0.893524116952573	0.0217975819736352	-0.031515481361727	-0.00971789938809182	17.0903555609856	0.0473196761165983	8.75656962561303	0.270609100577436	8.33378593537245	0.0155003454580957	0.47338719970546	0	0.746055571538249
B4GALT1	0.42278048945763	0.496219815135139	0.231734202436447	0.0691557280492912	0.0666930375910936	0.135848765640385	14.1864839060106	0.115844549833011	11.6221035228775	0.113691272931813	2.56438038313313	0.277429011879964	0.365593330974222	0	0.697643653869453
B4GALT2	0.317808016566482	0.738352848115701	0.295741481171782	0.081672843131172	0.0330899897997172	0.114762832930889	26.6557128263113	0.00159437267826957	25.9762395812669	0.000508615822747298	0.679473245044449	0.711957811724076	0.662361308487826	0.340467513438355	0.82715046138156
B4GALT3	0.188193959218034	0.767866734097625	0.229916105234823	0.133041803795802	0.0371455081883682	0.17018731198417	52.4918369310427	3.64838413175292e-08	45.205853857016	1.24735866319222e-07	7.2859830740266	0.026173926459946	0.828544769507246	0.698493897860943	0.902499830501721
B4GALT4	0.31089827098151	0.0342361796074961	0.0102133699333497	-0.138763966654724	-0.354652884100959	-0.493416850755682	29.633494184152	0.000506350994000914	8.15041126452405	0.319517940057142	21.483082919628	2.16275745085506e-05	0.696289612555606	0.416333059298535	0.841964666817059
B4GALT5	0.738424500552139	0.0219323995581411	0.0228530361224095	0.0325704899212726	0.271756971492609	0.304327461413881	18.8194947985585	0.0267721918791991	10.6938234403206	0.152543091320397	8.12567135823782	0.0172001757168512	0.521772497278228	0.0188821870671449	0.766896960441636
B4GALT6	0.218239187995204	0.950458561731734	0.334705165596882	-0.0705986509660894	0.00357601394823127	-0.0670226370178582	12.8114179983119	0.171326706428564	9.13906070868953	0.242825702275345	3.67235728962232	0.159425484966748	0.297501650388277	0	0.663891228080081
B4GALT7	0.325697283256321	0.380265377781924	0.90964218189466	0.106955406832982	-0.1247570215741	-0.0178016147411178	46.7113043422569	4.44169603628663e-07	43.3011361751648	2.91746938251697e-07	3.41016816709234	0.181757102751094	0.807327152886668	0.655071840055719	0.89237519482099
BAALC	0.817457037301251	0.541684550404603	0.490831793486558	0.0316927133956135	0.0878403752312263	0.11953308862684	24.3837221037619	0.0037341521686019	16.5821622785115	0.020298517437359	7.80155982525038	0.0202261306781197	0.630901305317472	0.269276075310855	0.813563177811236
BACE2	0.571951643471692	0.0473820090808626	0.0313954807141851	-0.0808672362874542	-0.349644767880458	-0.430512004167912	22.7116534151395	0.00687742551407605	22.2992127947514	0.00225549419302447	0.412440620388129	0.813653800308836	0.603727661941132	0.20728099334315	0.801907404020884
BACH1	0.205595958558291	0.739105824906005	0.462327818085974	-0.0713957248949221	0.0203334813309082	-0.0510622435640139	16.6305542141276	0.0548257386043357	14.8849170772526	0.0375032219233635	1.74563713687498	0.417772368215961	0.458827415844355	0	0.73971590387849
BACH2	0.265071080955989	0.0354784516263758	0.297949711734776	-0.155193966263267	0.350877769540297	0.19568380327703	38.2645968194107	1.56253668327105e-05	14.1842630344135	0.0479994465171629	24.0803337849973	5.90230920765225e-06	0.764795640145501	0.56567757360393	0.872626676560063
BAD	0.0694826986314425	0.827236325057672	0.137580838643112	0.182601154364608	0.0275073135832622	0.21010846794787	33.8659475409422	9.42855262073052e-05	31.7977390252486	4.42764651633876e-05	2.06820851569353	0.355544714719502	0.734246325483158	0.499800297588739	0.858806362381367
BAG1	0.336799422159854	0.557351729914739	0.829256388092725	0.0864837388309806	-0.0613259311941578	0.0251578076368228	21.8353863790914	0.00941558292401192	20.9820421580992	0.00379681958125178	0.853344220992234	0.652677523255852	0.587825017439673	0.170838130083735	0.795108503643851
BAG2	0.804419852688286	0.0346407171218916	0.0411412449652066	0.0280269659786584	0.278049945647884	0.306076911626543	20.6809503237488	0.0141449088401511	4.86039625716487	0.676995071840901	15.8205540665839	0.000366952908340264	0.564816903521839	0.117967427716722	0.785286469670764
BAG3	0.988092289971864	0.00372045296496282	0.0103601959970528	-0.00148624998614999	0.35552905414502	0.35404280415887	18.7708574886051	0.0272132906646619	16.4976620078051	0.0209388832803079	2.27319548079998	0.320908982266356	0.520533358400729	0.0160313578805277	0.766366273714472
BAG4	0.861348364950199	0.451208103812604	0.595515780870346	-0.0164564874882006	0.0865524234658813	0.0700959359776807	42.2107451654502	3.00746817046539e-06	27.0766723721262	0.000322853832252815	15.1340727933241	0.00051722302336246	0.786784147858006	0.612260128073154	0.882753869549909
BAG5	0.292258715619224	0.048516277017824	0.0126008281169315	-0.170454494472405	-0.387514182795596	-0.557968677268	42.6424627780365	2.50695484203259e-06	21.721597295431	0.00283679228884373	20.9208654826055	2.86478333827248e-05	0.788942771742641	0.616792129818923	0.883757205772861
BAHD1	0.94517120243096	0.256370089875275	0.281558526449633	0.00540318202530302	0.114711518413964	0.120114700439267	32.7121525778151	0.000149869765053132	26.8504535001566	0.00035457710265382	5.86169907765854	0.0533516945512236	0.724872890018749	0.479343190424731	0.854616466634933
BAIAP2	0.944373099294436	0.969627238668765	0.982924569791896	0.00732451509117685	-0.00439295102330927	0.00293156406786758	24.024426510969	0.00426285960726667	9.04991583492562	0.249092140364165	14.9745106760433	0.000560178352674982	0.625381276181938	0.256715578630215	0.811190461954732
BAIAP2L2	0.64529094763088	0.0575557103057213	0.049316397130043	-0.117635796147403	-0.550541916660611	-0.668177712808014	57.6743423547785	3.75305318354262e-09	11.8002880346873	0.107320755583264	45.8740543200911	1.09288803958033e-10	0.843951406595375	0.72946757482893	0.909988004254337
BAIAP3	0.258147254810081	0.0835670828753614	0.902126630483481	0.0402899503944398	-0.0446834178519666	-0.00439346745752685	4.15836332886877	0.900683490203417	3.94609720886731	0.785964631407794	0.212266120001466	0.899304978593379	0	0	0.623721840872963
BAK1	0.43293288086823	0.0644023388166308	0.310782691074996	0.0660157203464489	-0.178846427566203	-0.112830707219754	19.2873173771193	0.0228577531347727	18.1226306319118	0.0114287997060882	1.16468674520743	0.55858785218379	0.53337212096293	0.0455797909393642	0.771859841789246
BAMBI	0.916738834764665	0.00213606808813357	0.0054586082134507	0.0321228310046098	1.15118433994459	1.1833071709492	60.3173235395344	1.16454815011635e-09	27.5540235155437	0.000264791415338927	32.7633000239908	7.68315854857312e-08	0.850789135328575	0.743052931759848	0.913352262438793
BANF1	0.0701695044123929	0.416879503015607	0.591515103745241	0.244150858758566	-0.140609014896934	0.103541843861633	71.4319381067455	7.97160869223719e-12	69.7528238177569	1.65749043807497e-12	1.67911428898846	0.431901751151279	0.874005938540395	0.788377844558344	0.924986571042353
BANK1	0.029664040996275	0.0454262835574058	0.00077898769195291	-0.275041362615683	-0.263284932733053	-0.538326295348736	23.8143040946388	0.00460475070796251	23.5169498414047	0.00138477079405203	0.297354253234143	0.861847337546639	0.622075876572597	0.249185683581931	0.809771018019797
BANP	0.368361322064039	0.528590755591652	0.228757417123493	0.0483843772971859	0.0393731930217773	0.0877575703189633	13.4324696755938	0.143993796392986	12.4633087569848	0.0863156965271257	0.96916091860898	0.615955560987803	0.329981736988203	0	0.680458473757247
BAP1	0.290017447295002	0.833817865194624	0.352138444087266	0.126090113869446	0.031789577968638	0.157879691838084	73.7861114005145	2.74296647988254e-12	63.991424342645	2.39751338354639e-11	9.79468705786964	0.00746639100133525	0.878025825874634	0.796091364619081	0.927037424747744
BASP1	0.927514995432275	0.0162816829738442	0.0373292396535546	0.012630176822105	-0.428797924420529	-0.416167747598424	37.330669329736	2.29719588501811e-05	26.5946260879381	0.000394152556994047	10.736043241798	0.00466334806050771	0.758911368009387	0.553088674540764	0.869943487300576
BATF	0.63591251984135	5.62145719453269e-07	9.26364272008907e-06	0.0387076103665979	0.405751365046046	0.444458975412644	11.790939864157	0.225353369057794	2.62597507188266	0.917316147189418	9.16496479227439	0.0102294711521468	0.236702069242262	0	0.629288765697377
BAX	0.835826418606985	0.483168313508192	0.439375201184931	-0.0298426467586585	-0.127429929714794	-0.157272576473453	57.7352529483207	3.65345977055436e-09	53.067076428936	3.59579691520546e-09	4.66817651938483	0.0968987887956517	0.844116037595679	0.729795864084783	0.910068698050956
BAZ1A	0.190736437354498	2.35772001109275e-06	6.74239707350931e-07	-0.138602798374964	-0.620034511745157	-0.75863731012012	26.4611649356634	0.00171639911365765	21.9756510858565	0.00256508345063624	4.48551384980696	0.106165410481917	0.659878919847926	0.334876972979151	0.82607375708827
BAZ2B	0.0842719958654395	0.632240821849687	0.419988195951369	-0.231269877694237	0.0789629136507227	-0.152306964043515	27.8391784311363	0.00101470150944463	27.6991214200635	0.0002492737595548	0.140057011072699	0.932367241898835	0.676714597657304	0.372690681741589	0.833394071591288
BBC3	0.535560817673052	0.646411065909624	0.370088574749717	0.0664962867263278	0.0530863680112815	0.119582654737609	24.3008031762047	0.00385024292168061	20.8408892803824	0.00401291858564784	3.4599138958223	0.177292042598347	0.629641870898621	0.266411942387421	0.813021569301619
BBS1	0.111984130784799	0.342647468530961	0.0487399179273053	0.114412163143921	0.0838262506744434	0.198238413818365	25.578876451477	0.00239332213694365	14.865983604116	0.0377561878588404	10.712892847361	0.00471764085269391	0.648147172645641	0.308390826020227	0.82099657324546
BBS10	0.168057971540327	0.443262755358167	0.754914355495705	-0.166996166656242	0.113849600296492	-0.0531465663597498	33.313645937777	0.000117756895698152	17.7833171605144	0.0129868342619728	15.5303287772626	0.000424259870383833	0.729840437855102	0.49019808640267	0.856834219190531
BBS4	0.722365060576107	0.620282666640354	0.845940039177476	-0.0295557646991238	0.0527453073936889	0.0231895426945651	22.3996205720207	0.00769516867717806	18.1051424228716	0.0115045202021293	4.29447814914907	0.116806206217653	0.598207479851606	0.194642295823312	0.799545930448094
BBS7	0.474361219318605	0.375288254781853	0.193225156156974	-0.05471000948679	-0.0868122354634609	-0.141522244950251	22.9442287370808	0.006322793883041	20.4550484622948	0.00466626237783861	2.48918027478599	0.28805894853056	0.607744496311839	0.216469184630263	0.803626893600801
BBX	0.0553505750311606	0.0690918086992806	0.772625738184856	-0.317015401845462	0.386055818034833	0.0690404161893705	82.2460378473186	5.77788606735148e-14	56.7022279508156	6.85026897529063e-10	25.5438098965031	2.83943647932751e-06	0.890572236236989	0.819890035834041	0.933515974323666
BCAM	0.961279760679151	0.00804387632560476	0.0266906023489313	-0.00455262089814745	0.277818149725242	0.273265528827095	16.991590728925	0.0488478274336041	9.5856888106438	0.213292610685744	7.40590191828121	0.0246506758963136	0.470326225273354	0	0.744726067930899
BCAN	0.203820349987323	0.990953453371676	0.264245365117353	0.0962178526446367	0.000829279016674511	0.0970471316613112	27.3492654081934	0.00122424721243627	14.1233417735249	0.0490305863274558	13.2259236346689	0.00134284898022682	0.670923519675093	0.3597110976984	0.830871143457645
BCAP29	0.739728612916003	0.0670751176440169	0.0673732058751598	-0.0396662378662734	-0.271781674577053	-0.311447912443326	59.3276566522382	1.80631683169022e-09	29.8295272760573	0.000102045200238667	29.4981293761801	3.93153904163548e-07	0.848300092943913	0.738119521889728	0.91212456168216
BCAP31	0.120025253571768	0.262304082346845	0.880828016486664	0.103104630631934	-0.0895261300467709	0.0135785005851632	15.9912864248645	0.0670637731134799	13.9662173588648	0.0517854830428279	2.02506906599975	0.363297023406324	0.437193496452788	0	0.730210878231178
BCAR3	0.443297628833295	0.00874886498725061	0.0815388005576565	-0.0691850430264905	0.288541562033282	0.219356519006792	14.6768445256829	0.100203605599222	5.658416564444	0.58015092981792	9.01842796123894	0.0110071085771213	0.386789170911299	0	0.707510436797256
BCAS2	0.521906349077969	0.199907677374386	0.107071904809615	-0.0434185391572117	-0.115947642647879	-0.159366181805091	18.7367727635802	0.0275264439060474	18.5667049254352	0.00965868865873574	0.170067838144995	0.918481129845063	0.519661143700592	0.0140248661162708	0.765992661536806
BCAS4	0.422101722369681	0.437669637137419	0.198243316411667	0.07324395397362	0.0725322741924389	0.145776228166059	21.8768416142488	0.00927760361147246	9.94949809088412	0.191453477699762	11.9273435233648	0.00257045651981097	0.588606063037083	0.172630228674844	0.795442162337189
BCAT1	0.0711841292503515	0.0106832981468711	0.000325493442027871	-0.253251830622808	-0.42708986457903	-0.680341695201838	16.3619709611547	0.0596967887204742	12.3203642659367	0.0905036242581961	4.04160669521796	0.132548939423726	0.449944018274625	0	0.735826430738034
BCAT2	0.259707591121584	0.199250702457825	0.772189247032722	0.116049011314943	-0.15630442965589	-0.0402554183409473	28.7279525824466	0.000720162815005686	25.0433341616747	0.000745493899532598	3.68461842077184	0.158451106374537	0.686716274883467	0.395035472726531	0.837764549823721
BCCIP	0.835736395748195	0.00694341252732923	0.0252329573088428	0.0127223644654051	-0.206834474685283	-0.194112110219878	17.566281941938	0.0405521867779625	12.4162161731858	0.0876757136866093	5.1500657687522	0.0761513185688354	0.487654813366437	0	0.752232151758052
BCHE	0.494262929535287	0.0529478937536502	0.0298393387717476	0.217020869798211	0.717461549592042	0.934482419390253	33.6708937686066	0.000101995437872289	10.4384515117371	0.165058079374459	23.2324422568694	9.01860286921801e-06	0.732706827984731	0.496447856984436	0.858116699934736
BCKDHA	0.308462939358338	0.264785026507396	0.771432689584737	0.109510657420117	-0.154263092611487	-0.0447524351913701	39.860906376691	8.05232455016825e-06	32.9308301643908	2.72736082057622e-05	6.93007621230021	0.0312718137551981	0.77421486819821	0.585723201990374	0.876944772220704
BCKDHB	0.862961109782503	5.9529674430014e-05	0.00209142923187599	-0.0174573596148666	-0.34496420733285	-0.362421566947716	10.3775293446291	0.320795166264264	10.355515798847	0.169305819929074	0.0220135457820678	0.98905358000056	0.132741551373406	0	0.545050140755153
BCKDK	0.526909409566805	0.141837117687893	0.387939907652683	0.0589097350038289	-0.17294155509552	-0.114031820091691	28.4003175410846	0.000817466695337409	27.6463209701174	0.000254814136884017	0.753996570967185	0.685917249911391	0.683102134791965	0.386971917818845	0.836183268120279
BCL11A	0.880652136813323	0.119704340465764	0.148772748816891	-0.0265477565413659	-0.306813217784565	-0.333360974325931	37.722718216527	1.95451715963555e-05	8.1351033934404	0.3208316063104	29.5876148230866	3.7595085324923e-07	0.761416980920083	0.558455318622832	0.871084718276415
BCL11B	0.148811316539752	0.00615947148026362	0.222471551626016	-0.13012642038471	0.267698184344195	0.137571763959486	36.8195749847786	2.83424710296092e-05	14.6965589488908	0.0400918688602436	22.1230160358878	1.57053676117048e-05	0.75556480476158	0.545906941525943	0.868422202109795
BCL2	0.110167150219222	0.011702571362959	0.000986338264841088	0.115461648370425	0.184323539870858	0.299785188241283	13.7523776826701	0.131410293770607	10.7918259104296	0.147960765540911	2.96055177224055	0.227574894967451	0.345567711440819	0	0.688086704347035
BCL2A1	0.662661524643877	0.226114052368146	0.166745365056985	0.0913395188868392	0.285493570118183	0.376833089005022	22.7111612639729	0.00687864718435238	6.57312818535052	0.474634539943995	16.1380330786223	0.000313091042437561	0.603719074714296	0.207261342835705	0.80190372914696
BCL2L1	0.693611889958982	0.0305984140073108	0.13557440563361	0.0241294648891441	-0.145870690446646	-0.121741225557502	14.3057500920236	0.111857211574403	10.2554506285679	0.174553569959861	4.0502994634557	0.131974081001174	0.370882341568506	0	0.700127700347435
BCL2L10	0.301830308633898	0.278085461402454	0.924367994190891	0.193086371600865	-0.214939051654699	-0.0218526800538334	42.0994643263592	3.1517762325108e-06	38.1652844672128	2.81862005048393e-06	3.93417985914636	0.139863276557234	0.786220557814439	0.611075629262759	0.882492192982049
BCL2L11	0.71591848703559	0.533298242258775	0.828762531418201	-0.012737241898677	0.0210114948304076	0.00827425293173065	10.0236904717008	0.348570739407189	6.59525894255204	0.472200477553896	3.42843152914872	0.180104909993807	0.102127103245146	0	0.505210440280223
BCL2L13	0.354605303438236	0.0323703220491272	0.236048128470456	0.0314230060049095	-0.0889425262341896	-0.0575195202292802	9.47585325449435	0.394556642356639	7.56937076548968	0.372091514314241	1.9064824890047	0.385489530531321	0.0502174571211996	0	0.642617573194569
BCL2L14	0.700419933494521	0.473112340772147	0.358622505444944	-0.0230351880791034	-0.0417115921782976	-0.0647467802574011	29.3617630355219	0.000562971702519696	11.2578073271525	0.127762236828406	18.1039557083703	0.000117159084025566	0.693478896716393	0.410089598668629	0.840729733623696
BCL2L2	0.859634045005014	1.87225788072903e-06	1.17509938917979e-05	0.0120160126294261	0.426018296856078	0.438034309485504	26.2862144664462	0.00183384342262614	15.2740967055958	0.0326420679847515	11.0121177608503	0.00406208504048013	0.657615210760441	0.329774606303469	0.82509265538856
BCL3	0.194783555647211	0.0815809088228997	0.0126044204548695	0.11806245109675	0.148200076116157	0.266262527212907	9.71409641404111	0.374122704726407	5.84353251711198	0.558133644081578	3.87056389692913	0.144383554362661	0.0735113574751975	0	0.65138255913866
BCL6	0.951784012987861	2.74625633492131e-05	0.000205541022999808	0.00858632358076172	0.720551848641999	0.72913817222276	15.2311072048767	0.084780346209644	15.0461872957045	0.0354118879364337	0.184919909172121	0.911685719065468	0.409104021202188	0	0.717673964663801
BCL7A	0.403317172470233	0.157551150572678	0.05748478630485	-0.0198772622685362	-0.0242818215692569	-0.0441590838377931	6.37423680793509	0.701957059356478	2.8655199489219	0.89715773007437	3.50871685901319	0.173018210069486	0	0	0.623721840872963
BCL7B	0.255410837460622	0.136239957077697	0.0325692181568226	0.0987281441970757	0.16839464441737	0.267122788614446	31.3554991330243	0.000257199935919791	20.7660653874475	0.00413226112298112	10.5894337455768	0.00501803491661754	0.712969008663587	0.45321241625455	0.849325784936042
BCL7C	0.0880596836138938	0.376819923434898	0.0435813997919049	0.197692456182315	0.127422441582145	0.32511489776446	51.18514620133	6.44295044084607e-08	45.095664448883	1.31035302607799e-07	6.08948175244695	0.0476086469217095	0.824167738730301	0.68960653270264	0.900394217789394
BCL9	0.651273270899441	0.0178045932741475	0.0865793021546315	0.0423742128669554	-0.261718869020529	-0.219344656153573	22.0158758329833	0.00882879839392905	10.9182663531105	0.142224152137269	11.0976094798728	0.00389210654387625	0.591204089799755	0.178589828813764	0.79655219516565
BCLAF1	0.197800685130985	0.565400543998248	0.17614445984884	-0.130036500828211	-0.0792190188871149	-0.209255519715326	45.2827317109407	8.17940533638658e-07	37.1991299491849	4.30032208267301e-06	8.08360176175579	0.017565809982743	0.801248739642058	0.642479904737108	0.889510928148462
BCOR	0.722952039475649	0.0800785211736967	0.0727210954061973	-0.0203799093744665	-0.12396010700842	-0.144340016382887	9.81200723051868	0.36591770904214	7.12303612551234	0.416182902649002	2.68897110500634	0.26067377634315	0.082756485135178	0	0.654861298755452
BCORL1	0.504593784577693	0.482538577807903	0.923549049379076	-0.0495605277324313	0.0589250779703222	0.00936455023789094	22.8322819437916	0.00658417917404954	17.1899587567024	0.0162115106413171	5.64232318708919	0.0595367450282395	0.605821265602967	0.212070876387585	0.802803488290303
BCR	0.573758505047386	0.0339361729323243	0.162811607285865	0.0608487326166458	-0.265164181037197	-0.204315448420551	34.1477583303139	8.41490066546867e-05	18.6614895915643	0.00931656544437148	15.4862687387497	0.000433710034957442	0.736439507596888	0.504571060872868	0.859789916030832
BCS1L	0.609356960676805	0.200965822312857	0.439698496337259	0.039827393148753	-0.12288481450522	-0.0830574213564675	27.8094132978149	0.00102636816382854	24.3957934207763	0.000970439850365237	3.41361987703862	0.181443686884367	0.676368576941278	0.37191598275816	0.833243172703302
BDH2	0.885366991019956	0.411417007400131	0.530666613868399	-0.0119119031267526	0.0834429037753485	0.0715310006485959	22.9784903743887	0.00624480601883994	18.2258514344322	0.01099151497048	4.75263893995644	0.0928918403181707	0.608329361356514	0.217806388120642	0.803877343351333
BDKRB1	0.399091483147266	0.0491863045771279	0.0243080537886319	0.109644433591583	0.253237828751912	0.362882262343495	15.9263576832239	0.0684354488279723	6.20645922098346	0.515859830637233	9.71989846224048	0.00775087738450997	0.434899041010477	0	0.729195841853629
BDKRB2	0.851856153476152	0.0384182475751817	0.0967610317286354	0.0361196652048101	-0.469681779812444	-0.433562114607633	29.9851344303169	0.000441284173888747	10.0058205034609	0.18824386467009	19.979313926856	4.58719396964899e-05	0.69985127060493	0.424232977841097	0.843531747581382
BEST1	0.240622828847281	0.0664820555035313	0.0173361158548342	0.11637823472637	0.190713071171433	0.307091305897803	14.2517208814673	0.113648551549349	9.18893079161453	0.239374775971054	5.06279008985281	0.079547969851988	0.368497315176624	0	0.699009464409572
BET1	0.454342498337803	5.49609648146447e-06	7.27842075614055e-06	-0.0626077459134228	-0.496715884248522	-0.559323630161945	18.4443940745511	0.030354140397908	11.3810294821035	0.122840669155679	7.0633645924476	0.0292556577627174	0.512046860220914	0	0.762728498629842
BFAR	0.108179320018465	0.125173155231403	0.972824107629476	0.0798089815790957	-0.0819898796906184	-0.00218089811152268	10.7709873064374	0.291733863471444	5.00541511978712	0.659302360559982	5.76557218665029	0.0559785838117845	0.164422002928085	0	0.576417755043829
BFSP1	0.202258521292298	0.0330485714821193	0.00434390432395363	0.174540444067402	0.323491308329291	0.498031752396693	37.930552612628	1.79385687491659e-05	33.4478361191309	2.18448622375612e-05	4.48271649349697	0.106314005616533	0.762724258412105	0.561251730509168	0.871680912584746
BGN	0.289653626979866	0.00014757126022757	5.41097937739077e-05	0.357938869858432	1.53859272032822	1.89653159018665	58.1731520838104	3.01082577047184e-09	41.0940420588834	7.76623954619129e-07	17.079110024927	0.000195577270234011	0.845289456087344	0.732134074157532	0.910644281005616
BHLHB9	0.356561455499834	0.515652210236307	0.771690066315398	-0.0530895855866529	0.0341047345042929	-0.01898485108236	6.43805522542591	0.695400550463028	4.49303639584066	0.721555646524047	1.94501882958524	0.378132954095951	0	0	0.623721840872963
BHMT	0.0442657854663073	0.0810315622639806	0.00177562273610203	-0.29828207346367	-0.258184230488201	-0.556466303951871	29.0407547326759	0.000637863027523938	28.0256155975433	0.000217554626764654	1.0151391351325	0.601956817745288	0.690090698990222	0.402552832830355	0.839243065947791
BHMT2	0.87830693616684	0.873045059568225	0.801429197529448	-0.0158159400641895	-0.0190076872416657	-0.0348236273058552	14.972896208084	0.0916831668360777	12.4082653136197	0.0879072262786821	2.5646308944643	0.277394264500626	0.398913885802479	0	0.713058208737243
BICC1	0.560130238888363	0.00152432616679625	0.0196103666255529	-0.148292307333136	0.963857635619588	0.815565328286452	76.2088984481357	9.11734141752654e-13	58.5289031265419	2.96663222011353e-10	17.6799953215938	0.000144823085452901	0.881903554791243	0.803492191691833	0.929026889613091
BICD1	0.590611090480479	0.0877307384682232	0.0657842327328535	-0.0598094944762507	-0.196039535035326	-0.255849029511576	12.9981203143017	0.162691334416042	10.6743768776495	0.153466691468439	2.32374343665219	0.31289997183312	0.307592191611167	0	0.669147964276467
BICD2	0.291653241417159	0.0010688335104209	0.0445747065944083	-0.0626697580685487	0.227062572778969	0.16439281471042	17.6682445545986	0.0392235045425718	17.4735728487652	0.0145849112676534	0.194671705833347	0.907251251980718	0.490611533466829	0	0.753508334734111
BID	0.16364725552527	0.138472445835844	0.758951060503851	0.166503646926721	-0.217208169051732	-0.0507045221250106	36.2081513281316	3.64123527806469e-05	11.6551381537589	0.11248554616135	24.5530131743726	4.65994651581128e-06	0.751437185554195	0.537027514955116	0.866550443663559
BIK	0.300175536795989	8.97264424123998e-06	1.39026287274246e-05	-0.0604392790625203	-0.243364668633977	-0.303803947696497	8.80468753526652	0.455495263904713	8.38651088194071	0.299748024885603	0.418176653325817	0.811323570974944	0	0	0.623721840872963
BIN1	0.332454576298103	0.382028666868333	0.137385790469301	0.155331895025664	0.167557702018443	0.322889597044107	54.6203771556055	1.43860105772151e-08	46.7866401580673	6.14321668384661e-08	7.83373699753822	0.0199033245424755	0.835226330013059	0.711986755272439	0.905732243853412
BIN2	0.771817366721694	0.122458216567194	0.12636401619997	0.0297850849453515	0.174876409264022	0.204661494209373	13.6103640028542	0.136876016585162	11.942881378788	0.102452961194831	1.66748262406622	0.43442093785883	0.338739213873147	0	0.684766948592499
BIN3	0.0630406368344606	0.808668072033339	0.129493122232199	0.129826295567245	0.0211306762036536	0.150956971770898	22.3559855516162	0.00781668724701613	7.9997288184304	0.332617815764158	14.3562567331859	0.000763094740027619	0.597423250287019	0.192845724432807	0.799210579296527
BIRC2	0.163786843563707	0.586347755000093	0.150069522807123	-0.140083791228282	-0.07057506887143	-0.210658860099712	30.4896325454807	0.000362000678702136	27.6161663663183	0.0002580324470292	2.87346617916231	0.237703046153299	0.704817695438772	0.435226571388673	0.845721153807961
BIRC3	0.00505978341610773	0.95649129836046	0.0325009850909718	-0.790155721645148	-0.0178181739563683	-0.807973895601517	57.1275979895043	4.77704490579979e-09	56.2794528125409	8.31147769934128e-10	0.84814517696325	0.654376379996998	0.842457930724595	0.726486789527573	0.909256655103762
BIRC5	0.880170708121267	0.0285104107377886	0.0753095108351772	0.0366695523997905	-0.621787611254917	-0.585118058855127	46.1664740777224	5.60837424958479e-07	24.2217165551233	0.00104147474620582	21.9447575225991	1.7169452659263e-05	0.805053338384727	0.650369092935653	0.891301941255596
BLCAP	0.480477294010057	0.00995313412812646	0.00677689464726482	0.0477966430546525	0.205624440782606	0.253421083837259	17.1855196210408	0.0458887895762679	6.87709635081551	0.441787878202977	10.3084232702253	0.00577503111267477	0.47630329495647	0	0.747320631438587
BLM	0.479491382459765	0.0020590660958998	0.00163628367948465	-0.132403539154162	-0.653540205049968	-0.78594374420413	38.082353339936	1.68482153613962e-05	28.9371380488883	0.000148555830459144	9.1452152910478	0.0103309850158347	0.76367006734949	0.563273379164935	0.872112588511779
BLMH	0.91129267467525	0.0512808955861525	0.0944344198804341	0.0090149233314481	-0.198329387444909	-0.189314464113461	24.1144031337264	0.00412405933105083	14.4551888771025	0.0436529286648883	9.65921425662384	0.00798965956048032	0.626779068505634	0.259897909839129	0.81179101429744
BLVRA	0.0775706693009993	0.0153056799133036	0.000660498286276924	0.119384189890289	0.194487484443945	0.313871674334234	17.092533821863	0.0472864716647726	13.9723825314591	0.0516747427230689	3.12015129040391	0.210120176016425	0.473454310882326	0	0.746084702096421
BLVRB	0.0757924742873338	0.000497630511476674	1.17959646273851e-05	0.129978403737962	0.315204521146671	0.445182924884632	15.0344788811245	0.0899932442794149	13.9351207691969	0.0523473990972949	1.09935811192758	0.57713500869888	0.401375992399754	0	0.714177179201996
BMI1	0.338877576741676	0.202280842803959	0.686441995470008	-0.0821983090701186	0.129474797526443	0.0472764884563242	17.1213583461469	0.0468490889585923	14.1856249253722	0.0479766268786341	2.93573342077473	0.230416506394958	0.474340772616012	0	0.746469410218233
BMP1	0.840161716365809	0.666917902411202	0.809490399543262	0.0325877696711643	-0.0884229994615346	-0.0558352297903703	61.1493986794248	8.04604814712573e-10	42.2373630570233	4.68037522478009e-07	18.9120356224015	7.82174483046768e-05	0.852819484829566	0.747066960363317	0.914356368480171
BMP2	0.638390022972666	0.16930468235696	0.419917209920049	0.0735418538579201	-0.241263475224903	-0.167721621366983	16.4864634852176	0.0573921311285074	12.7273964457576	0.0790355260141286	3.75906703946001	0.152661302635294	0.454097599035128	0	0.737647207589486
BMP2K	0.277195616776954	0.609102681294272	0.213860184021816	-0.107833199473432	-0.0607611803286756	-0.168594379802108	37.8645564813854	1.84340667357182e-05	33.4028628813597	2.22711932915234e-05	4.46169360002567	0.107437413601616	0.762310698015847	0.56036734567794	0.871492247624703
BMP4	0.65162667875337	0.0207409781248265	0.0178105344954435	0.0660655097266933	0.401279826957386	0.467345336684079	55.6309907265146	9.2319553903997e-09	33.4926433702278	2.14281363869735e-05	22.1383473562868	1.55854358655803e-05	0.838219670682398	0.718001959883514	0.907187741647777
BMP6	0.144161279900563	8.05658264162567e-09	8.28433396920994e-09	0.170736369983052	0.687447445717321	0.858183815700373	15.0177379595267	0.0904498961491374	14.156910197805	0.0484599025984643	0.8608277617217	0.650239917166764	0.40070868034485	0	0.713874142656063
BMP7	0.0616122580262558	0.0186635401121492	0.594537749872942	0.150439463732459	-0.103983678240673	0.0464557854917867	5.29823251475993	0.807574295644774	3.06554221081221	0.878873534680777	2.23269030394772	0.327474479552441	0	0	0.623721840872963
BMP8B	0.306278925283122	0.0839498409466368	0.529351275781567	0.0440854326897138	-0.0753210180172214	-0.0312355853275077	11.7536886991569	0.227554023866619	11.0364301278357	0.137037831415896	0.717258571321308	0.698633296732268	0.234282936160664	0	0.627776671418237
BMPR1A	0.654016247988019	0.562611804797619	0.415863105608789	-0.0334250695833805	-0.0541700584611367	-0.0875951280445173	18.2919156865891	0.0319339334228242	16.1497494738831	0.023782892638554	2.14216621270606	0.342637203836697	0.507979363440953	0	0.760982708522426
BMPR2	0.192912742616586	0.00132123496117306	0.0639666051219493	-0.119025736203684	0.352982636850427	0.233956900646743	20.3262732634264	0.0160022226277046	19.503598086989	0.00674786740576824	0.822675176437397	0.662763152798137	0.557223309784291	0.100493294297863	0.782045874527034
BMX	0.959380770915462	0.000836832571400039	0.00416098908496111	0.00419861707372537	0.286863160274952	0.291061777348678	16.0788090225538	0.0652539771797948	8.32888469660431	0.304488311427092	7.74992432594945	0.020755123170963	0.440257049674781	0	0.731563925346554
BNC2	0.804978126988322	3.51615189699785e-07	4.25020118613263e-06	0.0653564310722121	1.65927087090823	1.72462730198044	64.6182851230385	1.71161749323971e-10	57.9127687658826	3.93518985563233e-10	6.70551635715589	0.0349877185173046	0.860720537803452	0.76259798889396	0.918287260923435
BNIP1	0.0523140438716794	0.0486923752343206	0.688586595838304	0.181919733018056	-0.234567485492688	-0.0526477524746327	48.5993050941858	1.97300924933223e-07	47.4798568606575	4.49930923434839e-08	1.11944823352832	0.571366672593497	0.814812166911483	0.67048649309	0.895923739680306
BNIP3	0.728652830248475	0.226229661364882	0.182497434113662	-0.0685937119773861	-0.3022437928955	-0.370837504872887	37.3790455724255	2.25189879047708e-05	10.7701439998152	0.148964229426987	26.6089015726103	1.66705695884648e-06	0.75922338673518	0.553757460147504	0.870085497643412
BNIP3L	0.184055438280598	0.517598348838939	0.733117966352367	-0.255986600828542	0.160964098549099	-0.0950225022794425	53.1708530736584	2.71276528072143e-08	9.30993628407312	0.231163153101218	43.8609167895853	2.99035627298236e-10	0.830734331316216	0.702925461959649	0.903556640081094
BOLA1	0.0186357224734548	0.468697268163953	0.0175377682605265	0.203076587569851	0.0764015796294071	0.279478167199258	25.1698309986952	0.0027889476211986	21.7485519453627	0.0028066867964477	3.42127905333247	0.180750161098395	0.642429065158739	0.29544430476063	0.818528223805197
BOP1	0.135684175088598	0.264411639762185	0.945172554372823	0.189791377521091	-0.177488541321497	0.012302836199594	43.5212793312959	1.72898635894094e-06	40.2127269564266	1.14611113798431e-06	3.30855237486929	0.191230420605609	0.79320460845166	0.625717271835091	0.885743234331697
BPGM	0.126178625379524	0.0652960787266298	0.00628881083856796	-0.11603515042214	-0.145535769975165	-0.261570920397305	12.1623062396862	0.204313170903072	9.39711612481044	0.225387722013093	2.76519011487571	0.250926538637778	0.260008766213056	0	0.643253253974602
BPHL	0.0654160582575592	3.99342273352538e-07	0.00342771738272501	0.0951519076853252	-0.294125126749303	-0.198973219063978	11.6279014243253	0.235108284074406	11.4246672458647	0.121138041596546	0.203234178460672	0.903375397619379	0.225999630408615	0	0.622497445791821
BPNT1	0.402820262988817	0.197865236741115	0.598740899860248	0.0632976047739584	-0.117821176508794	-0.0545235717348353	28.3283907951152	0.000840485774655343	26.4754668861859	0.000414037542803484	1.85292390892927	0.395952131745533	0.682297520353612	0.385175047080239	0.835831540190211
BPTF	0.0485602055859766	0.671894605686008	0.285555627172194	-0.156952657296753	0.0409105694982016	-0.116042087798551	25.8407123920683	0.00216922212258111	24.1467817329014	0.00107359704243878	1.69393065916708	0.428713965470641	0.65171238844164	0.316450912643009	0.822537601748454
BRAP	0.566596745997993	0.298310650141445	0.597138665145092	-0.0185825628394523	0.0413612948946424	0.02277873205519	13.7459404620534	0.131653959084838	8.94385494314003	0.256712219263427	4.80208551891344	0.0906234055895471	0.345261240957279	0	0.687938419069781
BRCA1	0.602600783729008	0.000634283518624006	0.000927300879869824	-0.0627673846257444	-0.463070407146023	-0.525837791771768	22.7033463433459	0.00689807411095949	19.8006379895762	0.00601678670563988	2.90270835376968	0.234252853411655	0.60358266733495	0.206949191738298	0.801845354673145
BRCA2	0.532452120917989	0.0783524300018508	0.0444098295034547	-0.0801281376827324	-0.247971761885993	-0.328099899568725	32.1223811337745	0.000189657365775937	15.1676752391405	0.0339091227142067	16.954705894634	0.000208128902362137	0.71982151751082	0.46827480824372	0.852367382123356
BRD1	0.0329814342756875	0.00200762525130123	1.32964265415234e-05	-0.0842215861570696	-0.11107817455986	-0.19529976071693	8.85663400683077	0.450612140079335	5.93407922500437	0.547467393861836	2.92255478182641	0.231939807615214	0	0	0.623721840872963
BRD2	0.463541445199298	0.00238334532410758	0.00177536415666009	-0.0265496100919339	-0.11465189135489	-0.141201501446824	8.93295449808413	0.443486004190363	6.54320998379254	0.477935359465198	2.38974451429162	0.302742624919128	0	0	0.623721840872963
BRD3	0.298212126742605	0.545383907505763	0.200249120772571	0.0763643584741338	0.0533358519023476	0.129700210376481	22.6928518933988	0.00692424474727404	9.48155443864074	0.219905081246112	13.2112974547581	0.00135270535195472	0.603399341683535	0.206529660975085	0.801766903637069
BRD4	0.469843451460121	0.191362858312679	0.0950248486678649	0.0643042325302273	0.142914345622617	0.207218578152845	27.9455180178811	0.000974067017887284	21.0438308914504	0.00370581706123862	6.90168712643067	0.0317188682188766	0.677944778327555	0.375444031224746	0.833930710789811
BRD7	0.124144015815611	2.98739974042514e-10	2.20191228874372e-10	-0.0536683035336837	-0.253634275935711	-0.307302579469395	6.96884675861252	0.640363038087082	4.58132288718512	0.710903792694419	2.3875238714274	0.303078953225699	0	0	0.623721840872963
BRD8	0.483749546743487	0.025371857881853	0.0139111781775995	-0.0406955445312993	-0.162328635129581	-0.20302417966088	18.3478787064188	0.0313454391931408	12.7299718138809	0.0789673520943121	5.6179068925379	0.0602680331337973	0.509480079740692	0	0.761627006216283
BRD9	0.305816794373091	0.505350641961357	0.178528768694947	0.0798811136435342	0.0637770965207587	0.143658210164293	49.6764686003705	1.23912764251879e-07	47.6139569268292	4.23601666309601e-08	2.06251167354134	0.356558899505346	0.818827701453543	0.678713427286857	0.89783761741605
BRF1	0.356670262350074	0.403288796545661	0.968336664358501	0.0691089759414589	-0.0653714496757424	0.00373752626571651	21.6336286055032	0.0101155315932618	21.1776652999045	0.00351590597449865	0.455963305598644	0.79613886662101	0.583981024907186	0.162015176364282	0.793466680116737
BRF2	0.0348546100497285	0.0592119068035931	0.00184055528739916	0.204963446125547	0.235047368321411	0.440010814446958	35.664495192908	4.54653297123063e-05	6.25740017045316	0.510036206973454	29.4070950224548	4.1146268094751e-07	0.74764818760733	0.528855970151167	0.864836582481375
BRIP1	0.946429015987401	0.0410917366301023	0.0618747746957781	-0.0114058828222384	-0.390021609153622	-0.40142749197586	37.6033722378871	2.05311065964839e-05	9.52121043508169	0.217367637057151	28.0821618028054	7.9806092012417e-07	0.760659763622687	0.556834421053085	0.870739625389521
BRMS1	0.213920714746947	0.156830681290811	0.704832058617405	0.1175713742002	-0.169171595438905	-0.0516002212387055	32.5491991710308	0.000159959662462271	29.2721786435366	0.000129049817323694	3.27702052749414	0.194269236750488	0.723495501296078	0.476328104415694	0.854002595044364
BRWD1	0.0489192904159365	0.223600895633339	0.0147359206955228	-0.196922429956383	-0.154036931314425	-0.350959361270808	44.5416738535007	1.1213567304877e-06	41.9862262898774	5.23181541356769e-07	2.55544756362335	0.278670894839489	0.797942034473124	0.635602667225843	0.887959055237751
BSDC1	0.786020391347536	0.0556860131068004	0.130581076956408	-0.0147306520530072	0.130885521819365	0.116154869766358	15.1570567344383	0.0867112558377476	8.74235530757717	0.271686996130449	6.41470142686115	0.0404636712565831	0.406217172787173	0	0.716370390622813
BSG	0.343059765832825	0.649567002251198	0.789615472888215	0.128723199031183	-0.0773598028180145	0.0513633962131682	39.2144679890194	1.05386056028733e-05	31.0156374226737	6.17623636085134e-05	8.19883056634559	0.01658236855754	0.770492870067238	0.577818077858874	0.875235011431006
BSN	0.15101251487845	0.225493146000887	0.832144795560074	0.105472816544651	-0.0871544466054847	0.0183183699391663	16.1112932716494	0.0645935541951217	12.978818596837	0.0726261567550451	3.13247467481239	0.20882946074468	0.441385626327276	0	0.732061745288448
BSPRY	0.949107885103801	3.32467741662623e-08	1.77179454542015e-06	-0.00866610249228261	-0.895132084158163	-0.903798186650445	34.6487335975815	6.87093903463927e-05	33.4879178587352	2.14717119126354e-05	1.16081573884626	0.559670047706925	0.740250246819174	0.512845857779536	0.861501877065091
BST1	0.450413792398807	0.0357495637731231	0.0134715191276258	0.100832777018883	0.343104696049808	0.443937473068691	28.3045671235786	0.000848248656281752	12.8158337714363	0.0767247443569676	15.4887333521423	0.000433175900353539	0.682030113348643	0.38457773732847	0.835714671129732
BST2	0.90813377172469	5.71061111399653e-05	0.000262669867060493	0.0370509437247097	1.67607439570562	1.71312533943033	60.5463013533249	1.05195110300714e-09	20.7653940027822	0.00413334739178458	39.7809073505426	2.29977699991334e-09	0.851353430369273	0.744169477962432	0.913631092619441
BTBD2	0.489177147494439	0.659361338151237	0.925474655005775	0.107900361467908	-0.087077692175526	0.0208226692923821	67.0739602812853	5.68934525491942e-11	57.267333246395	5.28908293442702e-10	9.80662703489034	0.00742194952239677	0.865819761316358	0.77254378386933	0.920844825613137
BTBD3	0.136510680288589	1.32399920615852e-05	1.3841751114714e-06	-0.257058848680917	-0.873000659399134	-1.13005950808005	26.8635723533994	0.00147331510310347	23.4867485552	0.00140172354203212	3.37682379819945	0.184812792423454	0.664973820994396	0.346345664404273	0.828284561875047
BTBD7	0.0802591300570277	0.0924808492643789	0.00645669557760743	-0.126863017996423	-0.150345229962516	-0.277208247958939	28.8756203274686	0.000680094526252507	25.4983557556728	0.000618876386155154	3.37726457179581	0.184772066611749	0.688318384230917	0.398605948435379	0.838466261254684
BTBD8	0.0465799224850241	0.413213095617271	0.423389912185089	-0.233575488478437	0.110454299428842	-0.123121189049595	41.6099182630146	3.87243721831087e-06	24.2934302180795	0.00101161485425759	17.3164880449348	0.000173689033318999	0.783705415062069	0.605783294173282	0.881325811965878
BTD	0.0392496572510815	0.00102793740760208	9.30221120876203e-06	0.130628413691622	0.238883062202328	0.36951147589395	16.81961539701	0.0516168632774548	13.4890371834316	0.0610523955893804	3.33057821357837	0.189135969584083	0.464910475800777	0	0.742369583456359
BTG1	0.507717260162345	1.05411974241373e-19	3.64245090387045e-16	0.0388084191144905	0.582516418728207	0.621324837842697	7.02480433188062	0.634536804602468	6.76055301363218	0.454229650751885	0.264251318248446	0.876230881755928	0	0	0.623721840872963
BTG2	0.851344353839533	0.000130112536558848	0.00127040009395978	-0.0206476055053942	0.516622207161471	0.495974601656077	3.15006491856316	0.958046782478588	2.49698906999708	0.927323620329027	0.653075848566074	0.721417015306741	0	0	0.623721840872963
BTG3	0.221838020358972	0.088593948987349	0.0178586238425413	-0.273355293875426	-0.460840063250615	-0.734195357126041	58.9695881318868	2.11675950347508e-09	39.6619206553011	1.46090528101327e-06	19.3076674765857	6.41790491155031e-05	0.847378957779537	0.736290317002016	0.911671113993041
BTK	0.438403409149286	0.0298343334444867	0.0133111659684902	0.104100392154763	0.324217203074149	0.428317595228912	20.9000188930944	0.0131018252916765	13.1235221827842	0.0691553806849206	7.77649671031015	0.0204811904070649	0.569378379702149	0.128459511482251	0.787233086344249
BTN2A1	0.710717327136194	0.0325318531940409	0.147606530278131	-0.0136515913478029	0.0853565923352058	0.071705000987403	10.1569572424825	0.337928794349549	8.64621054085228	0.279064192555118	1.51074670163023	0.469835168637925	0.113907857920618	0	0.52203006665708
BTN2A2	0.630898983736108	0.814786003389632	0.569344621293954	0.0398952373185039	0.0221491255920783	0.0620443629105822	30.5373656731143	0.000355265540281283	26.8981225451404	0.000347647204565315	3.6392431279738	0.16208707891671	0.705279096555346	0.436246587783974	0.845924815628524
BTN3A1	0.786845975406979	0.0584882629941039	0.0639903541079249	0.0182647032158577	0.148853433830702	0.167118137046559	14.2280092832431	0.114442523614996	13.1145383156244	0.0693663772367667	1.11347096761876	0.573076832107094	0.367444888400541	0	0.698515030167684
BTN3A2	0.422824665171948	0.22588750606565	0.104366348373785	0.103506651136973	0.183181284920155	0.286687936057128	27.6255618529579	0.00110138055615684	18.4134790311619	0.0102374234885891	9.21208282179607	0.00999129154496287	0.674214770801617	0.367091451119047	0.832304341991427
BTRC	0.402773659591212	0.680068265745769	0.800419769449503	0.0411754422758462	-0.02427661840134	0.0168988238745062	21.048323696136	0.0124375770824777	19.5089133874611	0.00673406191455486	1.5394103086749	0.463149605833882	0.572412505151078	0.135436095056413	0.788527991157454
BUB1	0.721489276114623	3.24012015524446e-08	1.42994936364504e-06	-0.0408090569779967	-0.654390138455993	-0.69519919543399	15.7006744343793	0.0734015656588157	14.3844627016635	0.0447508777420645	1.31621173271574	0.517831247742694	0.426776216676847	0	0.725590334290658
BUB3	0.333031871395124	0.00370148814607976	0.0569305577291767	0.0613079685310649	-0.245078599910785	-0.18377063137972	20.581143132364	0.0146458080372132	20.1994925705859	0.00515452387225124	0.381650561778134	0.826276941912822	0.562706505556175	0.11311191913386	0.784385871894749
BYSL	0.175427189087711	0.00880666832253306	0.14627690709352	0.173910033254374	-0.447045856244886	-0.273135822990512	39.7957275102562	8.27409473666716e-06	31.8206157782128	4.38466113009757e-05	7.97511173204322	0.0185449852014477	0.773845069230597	0.584938730808561	0.876774692057034
BZW1	0.765880938467422	0.287534951742997	0.439560219990477	0.0197802318190754	-0.0887354649282008	-0.0689552331091254	16.735511376566	0.0530225751399397	16.5501385717658	0.0205389828634162	0.18537280480021	0.911479293200516	0.462221392732443	0	0.741197418971571
BZW2	0.337974066327129	1.58309853244054e-07	5.03458710273485e-05	0.0668638678918332	-0.482507030440018	-0.415643162548185	16.5520931820706	0.0562099618458804	9.13503227485056	0.243106171490433	7.41706090722001	0.024513520570985	0.456262123406307	0	0.73859451584704
C10orf88	0.987074848741055	0.0174727996025717	0.0413572552095095	-0.00130428698717472	-0.219629220847925	-0.220933507835099	16.5267299705845	0.0566641736631881	14.8613138136385	0.0378188246519808	1.66541615694601	0.434870028118649	0.455427660764176	0	0.738229433840571
C10orf95	0.614483733717272	0.000527583013481311	0.0411663919265708	0.0212548067857834	-0.114359669243752	-0.0931048624579685	5.76613954055437	0.763076664601807	5.37974395745867	0.613725817090845	0.386395583095701	0.824318914699689	0	0	0.623721840872963
C11orf1	0.494941678141207	0.901585723483251	0.629532311038893	0.031331143996404	-0.00582384316526967	0.0255073008311343	16.1536123215511	0.0637422345953694	11.1872437836814	0.13065751550293	4.96636853786964	0.0834769887502542	0.442849077912264	0	0.732706788347176
C11orf16	0.323233343335793	0.130252905660787	0.0347407609856081	-0.0869722179848809	-0.132097282777042	-0.219069500761923	19.4317374692509	0.02176216585453	9.96743408702216	0.190426473524311	9.46430338222873	0.00880749961805853	0.536840181469015	0.0535644361830198	0.773342184399214
C11orf24	0.346759201951805	0.708440817014958	0.321487939690922	0.134991559502117	0.0702721000989234	0.20526365960104	49.6036477429356	1.27877419539784e-07	37.6448317164603	3.53952622655597e-06	11.9588160264753	0.00253032376711749	0.818561730648493	0.67816945075015	0.897710625476661
C11orf58	0.63476173441735	0.916522352018301	0.667626214659787	-0.0265806892100058	-0.00715768453701267	-0.0337383737470184	19.6020687504117	0.0205334234452257	10.97414915054	0.139750604157117	8.6279195998718	0.0133804606056795	0.540864787559173	0.0628311117038318	0.775061735471884
C11orf68	0.139004376140017	0.00559418464969489	0.000455837007831491	0.144921168290124	0.333078896249517	0.47800006453964	29.7599124104729	0.000481945185674508	18.6079234622362	0.00950845305423859	11.1519889482367	0.00378770693203485	0.697579755079092	0.419196165605034	0.842532023513076
C11orf71	0.792108372586674	0.000591476464870089	0.00155205714779239	-0.0178359857341318	-0.271766850786161	-0.289602836520293	16.2240889263036	0.0623469474686884	8.47467804818598	0.292601552264105	7.74941087811768	0.0207604521914724	0.445269312755765	0	0.733772356124339
C12orf4	0.362968334560398	0.322589173326731	0.128469503120994	-0.0647587374096455	-0.0895695048034971	-0.154328242213143	22.038932562728	0.00875640463910485	20.6337510624871	0.00435177524939032	1.40518150024089	0.49530044045439	0.591631764633615	0.179570637649879	0.796734949638373
C12orf43	0.181522835091712	0.33579220336644	0.977317850346343	0.11460501917786	-0.111027150340761	0.00357786883709894	29.7811903602793	0.000477952062636921	22.1961183928319	0.0023499598035071	7.58507196744741	0.022538372369788	0.697795827127053	0.419675509160129	0.842627075811243
C14orf132	0.867700082583338	0.277703282788311	0.282941937851697	-0.0388776265027694	-0.314069659274913	-0.352947285777682	86.8275487155573	7.035404274536e-15	44.6777539911359	1.57937711818129e-07	42.1497947244214	7.03539310682715e-10	0.89634626183582	0.830695232671467	0.936539900175642
C16orf72	0.680462230791796	0.516825686201711	0.386765456295644	-0.0199869063924663	-0.036913466868039	-0.0569003732605053	14.1593682875967	0.116768050963329	9.84601047012377	0.197469172058821	4.31335781747294	0.115708762992359	0.364378423020201	0	0.697070837730529
C17orf75	0.939187248054724	0.568329847611338	0.580795473427219	-0.00588783321259549	-0.0556584075129715	-0.0615462407255669	17.6420905434265	0.0395604352469704	17.313778966572	0.0154811495344333	0.328311576854546	0.848609807994422	0.489856376269794	0	0.753182506997012
C17orf80	0.699057908533669	0.125195081335518	0.0995604296876881	-0.027559007581157	-0.132230075193939	-0.159789082775096	27.7140380492423	0.00106463822775491	25.9932088776834	0.000505077743306622	1.72082917155879	0.422986681697854	0.675254829916564	0.36942170476375	0.832757603156942
C18orf25	0.13876237308825	0.298906388073544	0.041888156565537	-0.0724938166928988	-0.0602952446409973	-0.132789061333896	28.9550649802628	0.000659447206479339	20.6212375889369	0.00437311109140665	8.33382739132592	0.0155000241706255	0.689173551980117	0.400510761706463	0.838841008950104
C19orf53	0.154815493756039	0.21076262041167	0.943825409604387	0.139524906562796	-0.148923340089359	-0.00939843352656333	28.9834001451544	0.000652232160853477	25.5698014723724	0.000601013347410403	3.41359867278202	0.181445610583812	0.689477426563955	0.401187444255438	0.83897420371647
C1D	0.978609776615179	0.698633480863757	0.751595130641755	0.0013465235793196	-0.0192290532240013	-0.0178825296446817	11.1330908617085	0.266696481856439	10.4042621770238	0.166798091132264	0.728828684684693	0.69460333153868	0.191599160395348	0	0.59853241347269
C1GALT1	0.0637721657847981	0.229674145950408	0.0176138429180948	-0.233230293810584	-0.183179199413826	-0.416409493224411	52.0538919346841	4.41547230951756e-08	47.8195247532141	3.8618676380543e-08	4.23436718147006	0.120370163204433	0.827102265258226	0.695569125538553	0.901804878589531
C1GALT1C1	0.954720996732757	0.0650593400087569	0.0890686740252242	-0.00442101412725412	-0.179330748291725	-0.183751762418979	30.4879915642284	0.000362234430379827	21.1267344750345	0.00358703602323644	9.36125708919405	0.0092731834455585	0.704801807589067	0.435191444149234	0.845714141721134
C1orf109	0.304352548464684	0.000721015811829944	0.0446435236333734	0.0338310341690502	-0.108437292808765	-0.074606258639715	9.60478642197701	0.383416382448071	8.09319569890041	0.324447826549173	1.51159072307658	0.469636934989938	0.062967191086434	0	0.647415019620367
C1orf115	0.399950248720432	0.0204338502031705	0.00902603080965205	0.112570449803638	0.363508502906026	0.476078952709664	31.6107051444272	0.000232449193952725	14.7856828108324	0.0388468974378367	16.8250223335948	0.000222071497574228	0.715286325981037	0.458312080750291	0.850353176999673
C1orf116	0.953187661157071	0.00015846516098768	0.0085159183255229	0.00450567954047593	-0.207915129156478	-0.203409449616002	4.42658675866823	0.881163579233714	3.53776408653365	0.831209517146821	0.888822672134578	0.641201617223503	0	0	0.623721840872963
C1orf159	0.943576307462427	0.144418402061881	0.228468796458263	0.00536670341147036	-0.120817879349023	-0.115451175937553	19.9311463074816	0.0183421124976299	16.5536447149367	0.0205125240744994	3.3775015925449	0.184750170502413	0.548445440058726	0.0802857431819651	0.778299054198418
C1orf174	0.445540634728094	4.18794614208828e-09	4.9893911064894e-06	0.0351816923426579	-0.310396134553498	-0.27521444221084	10.756025009821	0.292803636232977	5.6765337740955	0.577984686959314	5.07949123572546	0.0788864645459619	0.163259662209561	0	0.575388754534879
C1orf35	0.241076856879982	0.718596016208246	0.231737099660573	0.0820745137293937	0.030102707744019	0.112177221473413	20.2874762568008	0.0162188386957325	14.6977959656297	0.0400743370122637	5.58968029117093	0.0611246445959332	0.556376560293791	0.0985443009255792	0.781684494913242
C1orf50	0.484281602183029	0.796394941207005	0.787781638490326	0.0641723293402804	-0.0297995449776445	0.0343727843626358	44.1377701808167	1.33127181658753e-06	33.3704811416764	2.25832485357029e-05	10.7672890391404	0.00459105919740066	0.796093006893411	0.631748902598566	0.887093176011786
C1orf54	0.416604886743155	0.69744712160149	0.364178544831766	0.161452419548792	0.101457295432899	0.262909714981691	57.2494823482743	4.52702876870589e-09	19.2366593390459	0.00747742652655296	38.0128230092284	5.56698899478013e-09	0.842793338370311	0.727156635900667	0.909420797011746
C1orf56	0.818706828681238	0.0767989699186273	0.0942098183711591	-0.0139097712355384	-0.113652569765414	-0.127562341000953	16.3796310000604	0.0593648305998776	11.4222697350003	0.121231045184278	4.95736126506011	0.0838537865991304	0.450537072540472	0	0.736086647142646
C1QA	0.0224401302230569	2.85220289612158e-10	6.69096723273779e-13	0.330451930499089	1.11922379758024	1.44967572807932	16.1996126158606	0.0628283660799057	15.9693523684006	0.0253978415890602	0.230260247459951	0.891250163565473	0.44443115934832	0	0.733403505130853
C1QB	0.0844002301519158	3.26239619122221e-10	1.58359575251281e-11	0.247386435681796	1.09674925118401	1.3441356868658	12.5998481438473	0.18156415517313	8.33432242121018	0.304038663304631	4.26552572263714	0.118509416039054	0.285705676985098	0	0.657600417045221
C1QBP	0.0104497192488397	9.20809031888465e-07	0.0044022471005724	0.195356619603627	-0.521682886135052	-0.326326266531424	16.1938120191598	0.0629429480080596	11.384705508969	0.122696434896531	4.8091065101908	0.0903058302689902	0.444232155507819	0	0.733315902571217
C1QTNF1	0.765476122477254	0.0598801783161555	0.0664455317975288	0.0539277123473581	0.380897433012766	0.434825145360124	67.3867312430634	4.94307595984184e-11	36.6571246854653	5.44677917530363e-06	30.7296065575981	2.12398145496879e-07	0.866442549831701	0.773754218792437	0.921158342046197
C1QTNF3	0.965373581678672	0.0659635021329904	0.123059129251177	-0.00662963131845207	0.332469750935088	0.325840119616636	39.3541105483156	9.94419237282301e-06	3.4996385134385	0.835263769396153	35.8544720348771	1.63794879869409e-08	0.771307244031076	0.579549512937227	0.875608714362475
C1R	0.95343572788627	0.00127270040124151	0.00354154817550809	0.0184612683174208	1.30898596837531	1.32744723669273	54.0102876009628	1.87934602339831e-08	23.0522444471717	0.00166926047984835	30.9580431537912	1.89472569118177e-07	0.833365079140227	0.708237207683569	0.904829547902641
C1RL	0.787624826806263	0.0575088293780344	0.0661882905163322	0.0295983517799673	0.248692790132875	0.278291141912842	26.911221577666	0.00144684969401923	18.7202797112348	0.00911025001744412	8.19094186643124	0.016647904385403	0.665567021027792	0.347679576018678	0.828542211293038
C1S	0.684255252410239	0.000172000402202941	0.000226838423495341	0.106001108316189	1.26723784912056	1.37323895743675	52.4445511848342	3.7243767464362e-08	26.0126523765165	0.000501053489008104	26.4318988083178	1.82131934592045e-06	0.828390179786635	0.698180654446122	0.902425305642291
C2	0.236740780737023	3.46657634399811e-06	2.67149399854684e-06	0.165773480054616	0.707346230880131	0.873119710934747	18.5492830061338	0.0293099698632021	16.2896375279643	0.0225979881512489	2.25964547816955	0.323090522668318	0.514806044146079	0.00285881272754327	0.763911893519194
C20orf27	0.432347545335161	0.182751064953305	0.533087944378542	0.153275204908612	-0.323812935634686	-0.170537730726074	41.547740471258	3.97492989583524e-06	40.4083567641473	1.05135458523232e-06	1.13938370711059	0.565699730205138	0.783381721895898	0.605101444682641	0.881175867125986
C21orf91	0.207241016704153	0.172536626310384	0.0323208434010711	-0.134186444795396	-0.166449337279413	-0.300635782074809	29.3292617082472	0.000570145076106091	29.1625207207649	0.000135138603623627	0.16674098748241	0.920010226038851	0.693139224248892	0.409334541740327	0.840580595364398
C22orf31	0.536432188480851	0.0274239092376679	0.187929629279133	0.0350113601499707	-0.116865872850426	-0.0818545127004557	12.1510580815091	0.204926742090665	8.4607601226581	0.293721164428167	3.69029795885102	0.158001780121715	0.259323760973889	0	0.642856999261307
C3	0.703111317507811	1.20638764166838e-06	5.89204378519141e-06	0.151323624946243	2.40021620780902	2.55153983275526	37.54726586649	2.10114200439612e-05	21.8681901610614	0.00267677269269211	15.6790757054286	0.000393851015780099	0.760302120745567	0.556068565578867	0.870576695263782
C3AR1	0.751940067513338	0.000172152984728423	0.000552563473180937	0.0509065849780528	0.678197171186816	0.729103756164869	25.5931418656158	0.00238055530181861	7.29315909636207	0.399007695320803	18.2999827692537	0.000106220717873636	0.648343292618893	0.30883444947694	0.821081302804319
C3orf14	0.975401111423796	0.582024479188928	0.614049086935676	-0.00147558282075721	-0.0270785594264552	-0.0285541422472124	10.7799683588389	0.291093081035693	6.31580024841878	0.503396472804625	4.46416811042016	0.107304568301974	0.165118143169638	0	0.577030325025617
C3orf18	0.440140118184954	0.0268201321154419	0.0107393530083404	0.0893246752456037	0.313606029319661	0.402930704565265	30.6879427324314	0.000334813383078982	30.4775093145494	7.75955033504729e-05	0.210433417882001	0.900129435351757	0.70672520870913	0.439442010511352	0.846563415704477
C3orf52	0.647340397064843	0.050031811610675	0.18521880157297	0.0657101525703972	-0.314100297492782	-0.248390144922384	29.8315242570368	0.000468634533501905	19.2512323989685	0.00743570735997955	10.5802918580682	0.00504102457416626	0.698305727777988	0.420806503810969	0.842851422727538
C4BPA	0.658368104460736	0.0890005147166225	0.0813047944952072	-0.211001657229555	-0.900241066447493	-1.11124272367705	44.166251685355	1.31527160891709e-06	7.88268788928899	0.343052041645776	36.283563796066	1.3216736444251e-08	0.796224500459832	0.632023155340394	0.887154708739196
C4orf19	0.409210448930595	4.39185960804958e-06	7.50137357499993e-06	-0.143529376534457	-0.905734885023553	-1.04926426155801	25.5395801927938	0.00242883426310529	16.8990277968579	0.0180590014910276	8.6405523959359	0.0132962106488816	0.647605797273855	0.307166089040317	0.820762707842946
C5	0.511715342846331	0.649271713885993	0.381715172958443	0.0621039375564974	0.0495945637063696	0.111698501262867	14.780726362482	0.0971378337498933	10.4653552094131	0.163699710072183	4.31537115306889	0.115592341315519	0.39109893659592	0	0.709489773697153
C5AR1	0.96959892984574	0.000254536614161585	0.00167524407685233	-0.0068901441730348	0.781175934486422	0.774285790313387	20.5639396226413	0.0147338268626218	20.5383746922889	0.00451697473726011	0.0255649303523278	0.987298883550506	0.562340671818992	0.112270151293249	0.784229754330221
C5orf15	0.159368409775824	0.115954862072291	0.0206393412855193	-0.066796495501722	-0.089980580287597	-0.156777075789319	12.0303504560111	0.211603695843322	11.9323839618463	0.102804499712718	0.0979664941647549	0.952197081644153	0.25189211794715	0	0.638505998735577
C5orf22	0.290508950507597	3.35948005736104e-09	1.64455556221829e-09	-0.0557894524673871	-0.415215276269273	-0.47100472873666	14.299327743297	0.11206885452386	11.0260381810052	0.137487273800259	3.27328956229184	0.194631980872813	0.370599781921995	0	0.69999538231928
C6	0.000136956068711171	4.83087856762692e-08	0.170721772014357	-0.381882409511061	0.556850367468858	0.174967957957797	7.89527132318556	0.544733920131224	6.86086604609506	0.443508937445076	1.0344052770905	0.596185965136014	0	0	0.623721840872963
C6orf120	0.373763977420489	0.44535690363888	0.963272195998516	-0.094713306644545	0.101627812934235	0.00691450628968979	31.2513512175912	0.000268027214863956	18.3035016907731	0.0106731823735755	12.947849526818	0.00154315730482026	0.712012452282896	0.451105581271843	0.848902038697562
C6orf47	0.41501310937073	0.868553474912719	0.458097135296829	0.0496000748981331	0.0122210334256219	0.061821108323755	19.6527319757221	0.0201807263489707	17.7474432422081	0.0131629642939096	1.90528873351403	0.385719689334656	0.542048402679176	0.0655564551262856	0.775567323848294
C6orf62	0.0519222969182545	0.269613732252652	0.0181898375617998	-0.201711927921597	-0.146276821321143	-0.34798874924274	31.5506880845532	0.000238050895399745	13.1010084366523	0.0696852507699437	18.449679647901	9.85605158869194e-05	0.714744731529127	0.45712075140201	0.850112951636054
C7	0.196467614874646	5.94139573579696e-14	2.20249251552776e-13	0.472987676917646	3.37715559764975	3.85014327456739	70.3608925604399	1.29369066005753e-11	67.4633089931665	4.80227416247668e-12	2.89758356727336	0.234853871034499	0.872088035377479	0.784683145750924	0.924012122735797
C8orf33	0.578248099454966	0.667297346066979	0.437622393545751	0.0509049462512411	0.0489973992274051	0.0999023454786462	19.1142451996536	0.0242388274955927	11.2746432220486	0.127079785550493	7.83960197760491	0.0198450437373299	0.529146984042921	0.0358533633089091	0.770053066412438
C8orf44	0.416265363038624	0.13857261422675	0.05244066222222	0.0582750660413314	0.1210421197394	0.179317185780732	14.0220206295475	0.121544064898723	7.75946905671486	0.354280874062984	6.26255157283269	0.0436620582439587	0.358152420555209	0	0.694121772929353
C9orf40	0.749634056976865	0.0162162356470437	0.0587001698722311	0.0245583207627555	-0.222150071102358	-0.197591750339602	19.0948878568755	0.0243980642695532	5.29826171254869	0.623615264379909	13.7966261443268	0.00100948692508913	0.528669659258597	0.0347546566627883	0.769848886983133
C9orf78	0.1818635748112	0.509966082369884	0.120282477480097	0.0615481227319004	0.0359756429681703	0.0975237657000708	14.8337844402779	0.0956039892428108	5.32077663135526	0.620880128349717	9.51300780892266	0.00859560799472432	0.393276878450353	0	0.710486884435803
CA11	0.309485750102803	0.0565183549252274	0.0164989976450692	0.250820597815517	0.548973323227125	0.799793921042642	36.0862912126175	3.82728034366254e-05	26.0798680570183	0.000487382738904149	10.0064231555993	0.00671634226929295	0.750597811590758	0.535218962440603	0.866170418849392
CA12	0.37256380524689	0.0152393879294131	0.145139415787501	0.249942313049307	-0.826181865752351	-0.576239552703044	42.4526445207081	2.71595588670567e-06	40.1247057779073	1.19146628593208e-06	2.3279387428008	0.312244304167321	0.787999072811357	0.614811782735933	0.883318359403417
CA2	0.3155738459608	0.104364339890196	0.0361741939377338	-0.166878572065143	-0.312376902329732	-0.479255474394875	13.4222880202993	0.144410464544809	10.2045494881201	0.177275149716848	3.21773853217916	0.200113761610901	0.329473485713554	0	0.680206574140465
CA3	0.693008328898076	0.000189869506582299	0.000450739269455505	0.0370500973544715	0.389791862890638	0.42684196024511	14.5407589647559	0.10434780015654	13.324549493135	0.0645846959719204	1.21620947162093	0.544381639001128	0.381050189896254	0	0.704861323641181
CA4	0.509975759850335	0.0219741520856297	0.0195019017174429	0.0830256786381818	0.313328139321666	0.396353817959848	9.72922752434201	0.37284729059598	7.84211353541702	0.346721986302953	1.887113988925	0.389240842536524	0.0749522531483129	0	0.651924736710034
CA5B	0.725835206657409	0.149048507005923	0.12448877363164	0.0279176652260115	0.139280226416615	0.167197891642627	34.7210487386978	6.6724540956394e-05	14.6777024865526	0.0403600030149534	20.0433462521455	4.44265574723226e-05	0.740791239696364	0.514019074200896	0.86174522938803
CA8	0.254387244272984	1.53061691202153e-07	2.2967767265078e-07	-0.135215491433533	-0.687365030580767	-0.8225805220143	21.8185233434588	0.00947226817577459	17.1727108286531	0.0163158190151158	4.64581251480566	0.0979883918926008	0.587506456861197	0.170107137287571	0.794972422614793
CAB39	0.337390261508482	0.168936711287297	0.593987936625887	-0.0694742539084591	0.124569363066363	0.0550951091579043	15.7343156976233	0.0726413701086469	12.1525069926632	0.0956538246026317	3.58180870496006	0.166809247077432	0.428001816351029	0	0.726135593738741
CAB39L	0.846977772509141	0.10121018543941	0.198725576016143	-0.0334419812209149	0.319368409989312	0.285926428768397	50.0365347733809	1.06033172554306e-07	20.1993063262225	0.00515489712604398	29.8372284471584	3.31839564734407e-07	0.820131429149487	0.68137793290592	0.898460570936372
CABIN1	0.578150030765271	0.00437761070297126	0.00400705114932373	0.045534251314055	0.273368299333724	0.318902550647779	22.3189748272127	0.00792119500676327	11.1120214798907	0.133806790582348	11.206953347322	0.00368502977374046	0.596755672262033	0.191316190050851	0.798925135074647
CABYR	0.343191419316269	0.226499570161717	0.055100561175498	-0.0644033636977435	-0.0778198959017327	-0.142223259599476	11.0157858414898	0.274628449552695	8.93390690035933	0.257436173363976	2.08187894113044	0.35312277762053	0.182990652731967	0	0.591893569594358
CACNA1A	0.152312432040894	0.995346384945992	0.254846751154043	0.137354447641377	-0.000603911855916489	0.13675053578546	35.3955755001478	5.07301828470844e-05	35.3278186314624	9.70428923138838e-06	0.0677568686853434	0.96668901368021	0.745730931823317	0.524713737687007	0.863970907307936
CACNA1C	0.321561382333345	0.0196389224775271	0.00566386681211301	0.130004674337003	0.338854009737717	0.468858684074719	36.4815622007762	3.25565182133969e-05	16.7828468022875	0.0188513833205761	19.6987153984887	5.27810834602112e-05	0.753300038236616	0.541037844845058	0.867394576109421
CACNA1D	0.825021367490941	0.202418009008819	0.201881793317493	-0.0664035437548335	-0.468590762851989	-0.534994306606822	108.083154871046	3.60955055615228e-19	34.2636045306852	1.53742112529209e-05	73.8195503403604	9.33874066508995e-17	0.916730780011576	0.868029662789416	0.947459685683637
CACNA1G	0.948345812516443	0.233810114418852	0.270686122810754	-0.0120349178519539	-0.26386507696748	-0.275899994819434	73.9624814176814	2.53191539779971e-12	19.1228934457058	0.00781095631056933	54.8395879719756	1.23519287248715e-12	0.878316683979609	0.796647852618167	0.927186264869308
CACNA1H	0.397387756495179	0.000898461333672414	0.000474139839069886	0.146247139893621	0.670749034336179	0.816996174229799	37.8476178425528	1.85634059666179e-05	17.88463123569	0.0125015086381831	19.9629866068628	4.62479553592645e-05	0.762204320561461	0.560139821131813	0.871443727174536
CACNA2D3	0.885395009701901	8.2961527701724e-14	1.14631809270525e-09	0.00832570774894759	0.422368033084506	0.430693740833454	10.2889932290141	0.327600227404812	4.33541459078519	0.740434638432189	5.95357863822896	0.050956175524365	0.125278848991687	0	0.536415164008636
CACNB1	0.473287207183984	0.73564946624311	0.389559095731547	0.0464728517189889	0.0242814919771004	0.0707543436960893	32.0533649361551	0.000194942850645701	30.0261608082322	9.3916228796588e-05	2.02720412792276	0.362909399522675	0.719218246885265	0.466950938293071	0.852099180833885
CACNB2	0.750129670879986	2.04882458250455e-25	1.80429201435595e-15	-0.0189095424055975	0.649541058390886	0.630631515985289	8.63976269306131	0.471169175653198	7.04113993022522	0.424609001146993	1.5986227628361	0.449638486950677	0	0	0.623721840872963
CACNB3	0.996840740871462	0.808208146174872	0.825631913927048	0.000507067108800358	0.0392924275347454	0.0397994946435457	50.9552172004067	7.11954449352601e-08	47.0418329248775	5.47811879473192e-08	3.9133842755294	0.141325132655633	0.823374317793544	0.68799151258765	0.900013516062892
CACNB4	0.91117202833212	0.0497295843372766	0.114794846127438	-0.00266700912004875	-0.0348646969163811	-0.0375317060364298	6.52735410912831	0.686196046152467	6.10312156881783	0.527761387062201	0.424232540310481	0.808870644583413	0	0	0.623721840872963
CACYBP	0.582045089016814	0.00997178011205384	0.00790726133122917	-0.0762626323946815	-0.44949341699782	-0.525756049392501	47.7075784744087	2.89635334816736e-07	8.36471627929931	0.301534380855068	39.3428621951094	2.8628989758909e-09	0.811350726911705	0.663370708346472	0.894279704353918
CAD	0.510938432936207	0.253496612409181	0.601515365613364	0.0641257679835096	-0.135338320906038	-0.071212552922528	25.0831055627899	0.00288061208924675	21.8002898579632	0.00274976930475174	3.28281570482671	0.193707139168945	0.641192755120752	0.292642113424184	0.817995046890542
CADPS	0.177622251925139	0.0996930286478172	0.00913639159557024	0.130435823227866	0.167164402216676	0.297600225444543	13.100595584001	0.158107002333859	9.80920001147048	0.199646243971883	3.29139557253046	0.192877928256955	0.31300833291952	0	0.671926399773054
CADPS2	0.974539441499666	0.0906831487744934	0.129835665987166	-0.00444379219400537	0.30838077468041	0.303936982486405	43.7098755826119	1.59621346457211e-06	15.758713614605	0.0274145645906624	27.9511619680069	8.52083777967521e-07	0.79409687444683	0.627582025840627	0.886159906196092
CALCOCO1	0.69426373139694	0.00896415027450173	0.0374864292760783	-0.0451647364481355	0.384001659936211	0.338836923488075	44.0972438465183	1.3543715379524e-06	12.8794623110737	0.0751003022500924	31.2177815354443	1.66396762026809e-07	0.795905611894368	0.631358006953614	0.88700549573317
CALCOCO2	0.785343855930029	3.92291367568489e-05	0.000640347367493039	-0.0139268511412147	0.261816682275395	0.247889831134181	14.9227741205674	0.0930791986138804	12.1774942028082	0.0948708973949976	2.74527991775913	0.253437012334217	0.396894978957317	0	0.712138815603953
CALCRL	0.810565245361555	0.132246283635854	0.243869795661907	-0.0299249532921755	0.236627303927228	0.206702350635053	18.6277441275179	0.0285508735916462	10.1991405191824	0.177566441090305	8.42860360833546	0.014782639342003	0.516849708779029	0.00755832747753276	0.76478798666969
CALD1	0.867679981853306	5.55553786418197e-09	9.38070069054424e-07	-0.032469705804717	1.38703722090157	1.35456751509685	30.9849797276805	0.000297793308255042	30.6685935675943	7.15608725777978e-05	0.316386160086253	0.85368493653045	0.709536682641111	0.445647910731265	0.847806222138669
CALM1	0.989432137147385	0.0788672402728786	0.123863577199524	-0.00160679183716822	0.269854586123908	0.26824779428674	45.3665424515729	7.89226564293739e-07	14.0715736722023	0.0499228915515208	31.2949687793708	1.60097250667667e-07	0.801615915305709	0.643242383087993	0.889683518460942
CALM2	0.94040602039529	0.213388828487733	0.293934932437968	-0.00634655121352336	0.129115662345075	0.122769111131552	25.0939836641908	0.00286895661272774	19.3312673392308	0.00721055692590944	5.76271632496001	0.0560585744552387	0.641348296052211	0.292994716889669	0.818062116624129
CALML4	0.323358021811078	0.418600568450519	0.155462034542093	-0.0936052926271174	-0.0886441507788217	-0.182249443405939	21.4421821034663	0.010825361250417	8.36884428304014	0.301195434047967	13.0733378204261	0.00144930824295019	0.580266599893064	0.153485204682391	0.791880628501917
CALR	0.104073207473278	0.269805253751723	0.910176883644735	0.190788241661667	-0.17161783231259	0.0191704093490768	42.2592831145517	2.94659204765161e-06	35.8667199667476	7.68135952862777e-06	6.39256314780411	0.0409140573742952	0.787029042220054	0.612774662544687	0.882867610999391
CALU	0.720469254313733	0.0835605540031824	0.207310343016297	0.0322449378100017	-0.185971931882217	-0.153726994072216	16.5380872485027	0.0564603734070486	15.1174648763082	0.0345228118795979	1.42062237219444	0.491491228424089	0.455801637470812	0	0.73839306953615
CAMK1	0.0503996481423448	0.0147850082805202	0.000360837740556745	0.2601670364426	0.387806606756018	0.647973643198618	37.9124401214773	1.80732325127068e-05	26.196828584038	0.000464462305648357	11.7156115374392	0.00285750683965077	0.762610901035053	0.561009344231502	0.871629194000185
CAMK1D	0.755007297775137	3.63676765119327e-08	6.0846606087971e-07	0.0405380527834147	0.792955525402361	0.833493578185775	28.526656448297	0.000778513921745081	25.8106563045854	0.000544441805764385	2.71600014371165	0.25717459369191	0.684505612625441	0.39010471276281	0.836797052628907
CAMK2G	0.486438094628125	0.00368986191945405	0.00213440969208985	0.090539568677498	0.477261792969207	0.567801361646705	58.2998491927995	2.84683047391751e-09	20.0327322575429	0.00549941439457465	38.2671169352566	4.90231415087403e-09	0.845625672714234	0.732803486462426	0.910809341748461
CAMK2N1	0.816103902002594	0.00106075543801039	0.00256821900789806	0.033979166954906	0.569788063497744	0.60376723045265	23.2708684929081	0.00561580954971365	15.2786995832353	0.0325882815213627	7.99216890967275	0.0183874951864879	0.613250360520803	0.229050876227135	0.805985532605189
CAMK4	0.0477039160402951	0.0152995042084914	0.840179585986116	0.0403237561583508	-0.0362914411937409	0.00403231496460987	6.23130143859511	0.716564024855813	2.50690456119636	0.926576247837223	3.72439687739874	0.155330769550677	0	0	0.623721840872963
CAMKK2	0.991086807642015	0.286004316056841	0.352386140091656	-0.000791709958089332	0.0960823206714541	0.0952906107133648	23.4628861388693	0.00523632954694654	15.7656625073065	0.0273456898274397	7.69722363156273	0.0213092971457843	0.61641547647924	0.236276679172605	0.807342420125073
CAMLG	0.46666727475452	0.000137737185507277	7.97624470048571e-05	0.0537194080739894	0.344893987239524	0.398613395313513	17.4226549203526	0.0424942497596471	10.1903940751744	0.178038317303702	7.23226084517817	0.0268865149084222	0.483431196844375	0	0.750406996551089
CAMSAP1	0.880024267338631	0.188712780836712	0.220274248004484	-0.00645602238942304	-0.0611887753402097	-0.0676447977296327	11.2205836810363	0.260891631817601	10.4595172690308	0.163993658666773	0.761066412005533	0.683496867400481	0.197902688858271	0	0.603210284516614
CAMTA1	0.316941085971676	0.660413003560683	0.778193918755975	0.0892669951641175	-0.0516405560059389	0.0376264391581785	19.9550963090766	0.0181915525325549	17.4771135815105	0.0145656247551806	2.47798272756605	0.289676248593474	0.54898739346568	0.0815335383354478	0.778530431166497
CAMTA2	0.687974397300611	0.129573424382706	0.0949192615968534	0.0394956621980081	0.182092368056301	0.221588030254309	24.1685501223205	0.00404264144771447	18.6432969208181	0.00938131498640309	5.52525320150234	0.0631257442882501	0.627615229111812	0.261801026135722	0.812150351735731
CAND1	0.598318542702939	0.851181160240019	0.811126783397242	-0.0232552888679019	0.00944829368267357	-0.0138069951852283	12.7078225808902	0.176278731264546	12.5702605752148	0.0832973504445618	0.13756200567537	0.933531098355346	0.291774814866078	0	0.660857781055944
CAND2	0.670464771125754	0.143154490917092	0.107545871061048	0.0393058512997219	0.139887992103195	0.179193843402917	19.9302063626953	0.0183480452860808	16.052796254125	0.0246383594465452	3.87741010857034	0.143890159131153	0.548424143924275	0.0802367105984839	0.778289962058375
CANT1	0.158912967201212	1.58329301080093e-08	0.000124302945495042	0.110735696164156	-0.5159548682037	-0.405219172039544	15.0397810382995	0.0898490395691278	13.266807453329	0.0658684218924714	1.77297358497049	0.412101008884724	0.40158703261164	0	0.714272978755012
CANX	0.862633242575297	0.243733173806211	0.367385839725878	0.0127954277075011	-0.107918376709954	-0.0951229490024532	22.3289499382787	0.00789289729264473	12.3288813885085	0.0902490654968506	10.0000685497703	0.00673771606068365	0.596935815393126	0.191728946214279	0.799002158803186
CAP1	0.411641166094311	0.196568265792213	0.0784067882147992	-0.0565061235167539	-0.101625467223012	-0.158131590739766	14.1196631704054	0.118131794209109	4.5518259742469	0.714467900520371	9.56783719615846	0.00836316279995351	0.362591027039236	0	0.69622655040606
CAP2	0.645690191811001	0.876905663935013	0.844111048446577	0.0764620268450728	-0.0309386689450002	0.0455233579000725	23.8818273342317	0.00449210148216947	10.3434096466291	0.169933534613202	13.5384176876026	0.00114860301592064	0.623144415456869	0.251620567734409	0.810229777198174
CAPG	0.861148219870536	0.526573966321701	0.682071614045126	0.0161077005632302	-0.0653188866979223	-0.0492111861346921	8.86831157805108	0.449518047944375	6.79567900774812	0.450459402876119	2.07263257030296	0.354759109313134	0	0	0.623721840872963
CAPN1	0.891812669760529	0.108589523273734	0.191527865863791	0.0148542126152327	-0.211943455004826	-0.197089242389593	43.3422912359438	1.86509332474857e-06	29.8321716995574	0.000101931404178322	13.5101195363863	0.00116497020407465	0.792350617760228	0.623931260940299	0.885344721679422
CAPN10	0.804949356556015	0.21885470384474	0.20379489469416	-0.00679947298605225	-0.0337551485574901	-0.0405546215435423	10.7700215705521	0.291802827078376	10.0501920758332	0.185746927725458	0.719829494718812	0.697735807355541	0.164347077576125	0	0.576351659538198
CAPN2	0.623589809837118	0.000489786909780832	0.00588561299327422	-0.0514362551475197	0.445740562323277	0.394304307175757	27.3727151388129	0.00121332129915259	8.14996657847869	0.319556046679832	19.2227485603343	6.69627354800759e-05	0.671205433792042	0.360343637920946	0.830993837978089
CAPN3	0.0193713452687999	0.000372629252101347	0.128792980638621	-0.19520944740948	0.374621257013247	0.179411809603767	13.7705009164247	0.130726348047457	12.2692842554014	0.0920438763478927	1.50121666102326	0.472079285139991	0.346429003954003	0	0.688503091555642
CAPN5	0.844250940380267	0.155381615659416	0.166210292203303	0.0231571116689142	0.19689062959845	0.220047741267364	32.151726564733	0.000187452855003987	31.686267073102	4.64313357446218e-05	0.465459491630966	0.792367685273334	0.720077241205701	0.468835862696905	0.852481096918825
CAPN6	0.882252087744814	0.466388012049112	0.474183595353961	-0.0320802716043662	-0.154694608304431	-0.186774879908797	18.3234097449156	0.0316014977418708	16.7798045715124	0.0188725697648052	1.54360517340319	0.462179198898374	0.508825042648117	0	0.761345808110166
CAPN7	0.49464036021093	0.567815017593524	0.337574371066755	-0.0671954739854193	-0.0771272954614847	-0.144322769446904	32.8725051739905	0.000140552115320504	22.5122159504258	0.00207189002161216	10.3602892235646	0.00562719259721074	0.72621496437938	0.482278787372304	0.85521503870909
CAPN9	0.201484860222967	0.00169601965206399	0.160361870184633	0.0940828974810153	-0.217992656433855	-0.12390975895284	11.2746514643594	0.257351800832983	7.82456085211406	0.348318018962026	3.4500906122453	0.178164979625622	0.201749160189105	0	0.605994850589221
CAPNS1	0.328312559289472	0.210125055906352	0.661207571465768	0.12593506980638	-0.206706933202234	-0.0807718633958541	43.4654906648857	1.77031862680955e-06	33.3320208101746	2.29595057148675e-05	10.1334698547111	0.00630296622291618	0.79293918319273	0.625162299866086	0.885619344474751
CAPZA1	0.540572070042951	0.00614879276076785	0.00497320801047463	-0.0488413777287234	-0.277637528573216	-0.326478906301939	21.9176368811077	0.00914370641156333	17.4314941747448	0.0148159907411631	4.48614270636293	0.106132034322196	0.589371789996314	0.174386973960204	0.795769299256788
CAPZA2	0.481527703671823	0.0819132807289212	0.0420334824235259	-0.0905282000560218	-0.259759822964475	-0.350288023020496	19.4381701635527	0.021714532688838	19.1088686531873	0.00785305229624681	0.329301510365365	0.848189878285346	0.536993455439786	0.0539173399846114	0.77340768479775
CAPZB	0.14383822342516	0.0068569194818768	0.000460872775681181	0.126829187779772	0.279605533453606	0.406434721233378	28.4568247377574	0.000799814882621832	21.6587570687427	0.00290820283685567	6.79806766901474	0.0334055296437249	0.683731404225907	0.388376781915937	0.836458424540763
CARD10	0.117511840813807	0.88236703489947	0.192934752065575	0.208813911403065	0.0227926583919679	0.231606569795033	25.3487810900876	0.00260864105332921	17.4722402331596	0.0145921763935328	7.87654085692805	0.0194818809296792	0.644953342410639	0.30116245979153	0.819617404886732
CARD14	0.740724113192723	0.741745985246353	0.972391933449555	0.0131087016210991	-0.0116120934349455	0.00149660818615358	12.6921968041472	0.177035746511982	6.48119653673817	0.484814186873481	6.21100026740887	0.0448021059118778	0.290902895780879	0	0.660392572104921
CARD8	0.617955897952253	6.53253042597276e-05	0.0002601860635464	0.0212705496473216	0.18841460100214	0.209685150649461	9.27923325135272	0.411908100770413	8.07661734904283	0.325886401389735	1.2026159023099	0.548094286512121	0.0300922763539773	0	0.63504490722338
CARD9	0.982459062488929	0.0347874106910653	0.0679482918019512	-0.00439908118299404	-0.490075342817761	-0.494474424000755	44.975408570331	9.32376444435047e-07	28.3133665773765	0.000192916680265793	16.6620419929544	0.000240925934730509	0.799890644997119	0.639657644790638	0.888873030381334
CARHSP1	0.687738309851972	0.582145923133192	0.845523384316944	0.0614050320837257	-0.103090483203271	-0.0416854511195449	34.946467272781	6.0892759941021e-05	10.7879309166001	0.148140600716797	24.158536356181	5.67597514244367e-06	0.742463238708826	0.517642620969254	0.862497836045089
CASK	0.251262806841434	0.753272195909412	0.627357555665861	-0.125242176481627	0.0461487084557782	-0.0790934680258485	42.5706313774152	2.58410277020802e-06	17.2185435450306	0.0160400401915111	25.3520878323847	3.12510112220971e-06	0.788586645093201	0.616044971314074	0.883591558141803
CASKIN2	0.488378798339606	0.0278195505538483	0.0158496081025688	0.072425710057318	0.263667973548819	0.336093683606137	52.5310604251508	3.58651912873174e-08	33.938675658712	1.76857678946186e-05	18.5923847664388	9.17730034898132e-05	0.82867279039943	0.698753269187862	0.90256155587022
CASP1	0.864397350056657	3.99593689752073e-05	0.000619061979480371	-0.0228604043538307	0.643202836523977	0.620342432170147	20.9841915144421	0.0127207984100017	7.2277960321003	0.405553600589826	13.7563954823418	0.0010299986976376	0.571105706226239	0.132431526860827	0.787970262951009
CASP10	0.294506063570299	0.0836463206149838	0.762060520551159	0.0258018802500496	-0.0334890331215153	-0.00768715287146574	8.4388459103539	0.490595927783395	5.49488159421936	0.59980131922765	2.94396431613455	0.229470187916038	0	0	0.623721840872963
CASP2	0.700660602589172	3.94014200368723e-07	3.21177350708058e-05	0.0283574427698373	-0.447204506199938	-0.418847063430101	27.9462164995881	0.000973805428931165	24.558502625345	0.000908344134657154	3.38771387424306	0.18380921448136	0.677952827706297	0.375462042548434	0.833934222980493
CASP3	0.714351900136895	0.0115900335929669	0.0116401056324338	-0.0316613740958148	-0.277362594996362	-0.309023969092177	24.2718460394184	0.00389159869238545	22.3928166747754	0.0021729359382571	1.87902936464304	0.390817459963092	0.629200021070353	0.265406881015697	0.812831592318298
CASP4	0.490795082572391	0.104458456397334	0.319385300423639	-0.0884346437973217	0.26798873107846	0.179554087281139	42.0325971665717	3.2417643976867e-06	11.1238941454131	0.133305377256714	30.9087030211586	1.94205004697508e-07	0.785880468810106	0.610360614220187	0.882334344755157
CASP6	0.608669084474375	7.81293525353021e-20	8.23175597689429e-14	-0.0250313103291394	-0.39593938885827	-0.42097069918741	8.16770126606406	0.517338440683514	6.03229376067539	0.535983677079506	2.13540750538866	0.343797054794583	0	0	0.623721840872963
CASP7	0.702497457539207	0.0798213406513568	0.0661135615986068	-0.0331371764905788	-0.187379597356212	-0.220516773846791	33.7150749226996	0.000100196513742976	13.9043641924477	0.0529087089517546	19.8107107302519	4.99066965343285e-05	0.733057096250422	0.497210868923875	0.858273559514421
CASP8	0.900828136632862	0.12147056707286	0.135974513726599	-0.00859967161571876	-0.133372691868733	-0.141972363484452	36.4911868577899	3.24283889799671e-05	18.7160772213566	0.00912485105349045	17.7751096364335	0.00013809691755019	0.753365106071392	0.541177835702472	0.867424079226193
CASP8AP2	0.27386031100854	0.884657275262322	0.376573744078393	-0.126034966814915	-0.0214673009056349	-0.14750226772055	36.3722936358209	3.40466432212688e-05	31.3794346199614	5.2912512264691e-05	4.99285901585957	0.0823786063106082	0.75255890953392	0.539442923175202	0.867058620240604
CASP9	0.947314783273242	0.76702649452716	0.755873541324642	-0.00460627301522791	-0.0251793667195025	-0.0297856397347304	24.4451359362364	0.00365035442059437	14.9594805184907	0.0365223269781356	9.4856554177458	0.00871397074204461	0.631828596761502	0.271384236374566	0.81396205115281
CAST	0.0995654529193536	0.43618295970175	0.634763492709698	-0.210333914929261	0.124755227845963	-0.0855786870832982	41.578508934354	3.92388053504417e-06	20.9794134552019	0.00380073884549543	20.5990954791521	3.36483095437726e-05	0.78354202133103	0.605439131354666	0.881250118162192
CASZ1	0.768064358006524	0.135215665890534	0.12464565056447	-0.0421257173709917	-0.253557387366598	-0.295683104737589	38.5989963035782	1.36052396743132e-05	22.2683942876285	0.0022833387138087	16.3306020159498	0.000284351045339794	0.766833315322096	0.570025275234802	0.873558375150135
CAT	0.362587292854933	0.00495605912437334	0.0570276700451291	0.076413251654196	-0.310604214892841	-0.234190963238645	19.3988265564308	0.0220074054303406	9.77877972475054	0.201460271714843	9.62004683168028	0.00814766891093353	0.536054411651181	0.0517552676781795	0.773006375241027
CAV1	0.803624527710978	2.37668192523274e-27	7.63123560952945e-20	0.0284792186324265	1.36011408916142	1.38859330779384	11.6383793990752	0.234471733091829	11.6013761235909	0.1144536153438	0.0370032754842757	0.981668466870661	0.226696459069279	0	0.622947868370615
CAV2	0.538545687752219	1.30563032542861e-06	0.000221651140704503	-0.0928059912685196	0.851751132981224	0.758945141712705	27.1594170188613	0.00131629949675688	25.5684341406476	0.00060135041630559	1.5909828782137	0.451359364766132	0.66862322583177	0.354547282683074	0.829870471512441
CBFA2T2	0.761680105286253	0.541099428591345	0.435035228594923	-0.0134996922478793	-0.031488028545479	-0.0449877207933584	13.791329207498	0.129944071612463	8.35721995704965	0.302150617214309	5.43410925044837	0.0660690662866043	0.347416056524347	0	0.688979650215511
CBFA2T3	0.904242784870184	0.306380565683661	0.429015228345723	-0.0249891106477836	0.237886183104437	0.212897072456653	48.3585317870674	2.1887297199012e-07	6.80247590793056	0.449731868146942	41.5560558791368	9.46710341073856e-10	0.813890131329279	0.668593197056319	0.895485298101985
CBFB	0.975533383924486	5.10475613538056e-05	0.000269333071312408	-0.00203588848186431	-0.339398968795499	-0.341434857277363	18.9180747619765	0.0258985684189698	10.1585274592319	0.179766453303743	8.75954730274463	0.012528194039694	0.524264487098385	0.0246161966919673	0.767963874868355
CBL	0.348303042821013	0.000742755001903371	0.071146985824645	-0.0340159607694856	0.113290455502068	0.079274494732582	4.50867699860994	0.874866522559807	3.49800693311997	0.835436541014817	1.01067006548998	0.603303415164532	0	0	0.623721840872963
CBLB	0.0432380321190686	0.181497370724042	0.622534364324159	-0.192105483658286	0.133397345846572	-0.0587081378117139	13.4215782078967	0.144439550367517	4.81171209633927	0.682928340244253	8.60986611155742	0.0135017893783245	0.329438024307396	0	0.680188990934183
CBLC	0.72966760689474	0.0470606581170624	0.161522213329733	0.0529982930267621	-0.334867439758341	-0.281869146731578	36.0420508070334	3.89711582452385e-05	20.0514937932214	0.00545952501616821	15.990557013812	0.00033705025742501	0.750291678789718	0.534559115539626	0.866031868356494
CBLL1	0.208684863652354	0.0318800708249897	0.00424124539500397	-0.0738429801515406	-0.14558841964516	-0.219431399796701	12.9078984012181	0.166818240987641	10.5911701631229	0.157472795057783	2.31672823809523	0.313999426644771	0.302752491517078	0	0.666640199895218
CBLN1	0.65836414836643	0.156463850005988	0.125337435880854	-0.154025918086974	-0.567711354564364	-0.721737272651338	44.6081513506965	1.09010263344476e-06	34.7208698667323	1.26194769319675e-05	9.88728148396418	0.00712859768527187	0.798243152260568	0.636229707243801	0.888100192840558
CBR1	0.465689753316976	0.554680988088984	0.285956739755576	0.0733859801300832	0.0725240031716634	0.145909983301747	23.4069090348328	0.00534433238318108	13.4773969084501	0.0612964140533239	9.92951212638279	0.00697965309575571	0.615498142595132	0.234182990241386	0.806949079918722
CBR3	0.978665325391289	0.000305498482904931	0.00571455019447078	-0.0033197692609554	0.416154369430431	0.412834600169476	10.1289262664181	0.340149141023155	9.65515078159812	0.208972389046444	0.473775484820001	0.789079863249661	0.111455670297551	0	0.518705006226252
CBR4	0.9631326788489	0.0292624631255495	0.055424441853029	-0.00359493096583446	-0.213885021979291	-0.217479952945125	19.7744863555277	0.0193562912105591	17.3785031892661	0.0151119721144547	2.3959831662617	0.301799743324503	0.544868077067187	0.0720489137881325	0.776771566572395
CBX1	0.691928831022257	0.0126189213045405	0.0819603758959171	0.0283241933625461	-0.186767732691822	-0.158443539329276	9.32214464215368	0.408084465180535	8.58839260151773	0.283573262923225	0.733752040635949	0.692895544688684	0.0345569238109632	0	0.636724856549646
CBX2	0.606053635033052	0.790340077610172	0.512964468191074	-0.0356348772067215	-0.019560773540071	-0.0551956507467925	26.1961179745594	0.00189733143973762	16.4117439380761	0.0216096168371712	9.78437403648325	0.00750499096139687	0.656437644358587	0.327118787648127	0.824582571117839
CBX3	0.929471623625603	0.215392946006888	0.23472153847675	-0.00634546495368855	-0.116254425938506	-0.122599890892195	26.4348858071319	0.00173356214515423	20.5029761214554	0.00457982089386692	5.93190968567655	0.0515112605973185	0.659540802798858	0.334115121518273	0.825927170439527
CBX4	0.564256291619783	0.790406757669649	0.842521970380081	0.0763443605978768	-0.0411625014011895	0.0351818591966873	37.9716453745745	1.76367126767872e-05	33.0922499276352	2.54490449547758e-05	4.87939544693927	0.0871872021241376	0.762981037265603	0.561800718768479	0.871798081142885
CBX6	0.611991309215218	0.00374592118918875	0.00356986222149927	0.0645814080538595	0.435936373400486	0.500517781454345	32.8503495140318	0.00014180479780232	28.2367150979329	0.000199197524496553	4.61363441609886	0.0995776827723465	0.726030312214617	0.481875015601018	0.855132657012693
CBX7	0.591913629763156	1.68219731911731e-28	1.46504129536504e-24	0.0556585754337284	1.47083619002071	1.52649476545443	12.7898649799497	0.172347448948584	9.08942547818686	0.246299292289839	3.70043950176284	0.157202617103987	0.296317825551007	0	0.663267252651727
CBX8	0.983914529761196	0.724552016130433	0.747273038792472	0.00127394145596048	0.0241840467993314	0.0254579882552919	22.2057150877402	0.00824937594582803	18.5753219798142	0.00962709335835561	3.63039310792593	0.162805905099272	0.59469893383578	0.186602736962348	0.798045848322151
CC2D1A	0.828028121291509	0.563580632271222	0.506146969487644	0.0124873696529089	0.0379460357648788	0.0504334054177877	21.4953956585195	0.0106234378708524	17.2781357796372	0.0156881113092897	4.21725987888237	0.121404183627234	0.581305683180904	0.155871817307152	0.792324276655033
CCDC102B	0.412925498351214	0.0507651911620823	0.270992478147695	-0.0553542272821732	0.149521082156227	0.0941668548740537	21.9881356050366	0.0089166552036508	17.6765987616189	0.0135175241830594	4.3115368434176	0.115814162295119	0.590688352952559	0.177406974314972	0.796331820016136
CCDC106	0.419968285815315	0.478647679786207	0.228031230400986	0.0933149569900067	0.0969636541747981	0.190278611164805	32.2947038462078	0.000177066767131731	31.049960830987	6.08684849367777e-05	1.24474301522074	0.536670209784631	0.7213165340404	0.471553771002521	0.853032399632043
CCDC121	0.32161213643529	0.67197872161359	0.706610131980956	-0.0379700920511115	0.0184640005301424	-0.0195060915209691	6.52168331861573	0.68678151362361	5.71554250878675	0.5733284839584	0.806140809828966	0.668265048523683	0	0	0.623721840872963
CCDC134	0.707691455520889	0.0334547233105184	0.103347349810458	0.0270573099766225	-0.184640722243884	-0.157583412267261	19.8548201213015	0.0188298068815532	13.9207095190673	0.0526097168814811	5.93411060223438	0.0514546057829841	0.546709567499722	0.0762889752780754	0.777557904261081
CCDC15	0.159549230913002	0.123912040828332	0.0145614676501245	-0.13209305426779	-0.165476808317137	-0.297569862584927	26.7222235083996	0.00155462167375687	22.734182851722	0.00189607432631275	3.98804065667782	0.136146968180676	0.66320167941223	0.342358960860457	0.827515161007656
CCDC22	0.171337709510277	0.303216143025224	0.941685913698388	0.108881830218372	-0.100782573712759	0.00809925650561343	24.6728521247452	0.00335520064092509	22.8093109250562	0.00183993011583742	1.86354119968894	0.393855731736162	0.635226606373018	0.279104816141993	0.815424444943505
CCDC25	0.809158572033952	0.463437537519824	0.421533283037978	0.0110159734493872	0.0443555370086498	0.055371510458037	12.7301650887378	0.175200918861544	12.0412254287776	0.0992112725311185	0.688939659960194	0.708595930217663	0.293017809489197	0	0.661519415909353
CCDC28A	0.391023525023446	0.0169363549180801	0.14795211042819	-0.0730804698689758	0.241038877324482	0.167958407455506	17.0587313048443	0.0478041543783067	16.7570676552702	0.0190316305792369	0.301663649574106	0.859992315889205	0.472410940815734	0	0.74563172356614
CCDC28B	0.0964733653117991	0.68548611333577	0.328874615881955	0.165738200863592	-0.0439281817525501	0.121810019111041	34.7812944378465	6.51141580808632e-05	26.2984310328068	0.000445413061738262	8.4828634050396	0.0143869792166619	0.741240222784611	0.514992466023025	0.861947253158059
CCDC40	0.333181518877527	0.209268719290391	0.934033520255343	0.037993242573149	-0.0416022276098844	-0.00360898503673537	10.6158752215212	0.302959907786025	7.81719570470517	0.348989226644703	2.798679516816	0.246759831273638	0.152213094804033	0	0.565195240587954
CCDC47	0.385778341043462	0.269929990724435	0.120376262359652	-0.0812980344302041	-0.141000691516234	-0.222298725946439	32.3932801659974	0.000170237268575992	30.7337392209339	6.96113372302672e-05	1.65954094506344	0.43614938309731	0.722164598525371	0.473412631576821	0.853409870913322
CCDC51	0.95297257307292	0.0299510914947234	0.055162094972358	-0.00302811096634009	-0.132520064819318	-0.135548175785658	10.0119378452527	0.349519639221559	6.44051519484541	0.489353402063084	3.57142265040731	0.16767774516281	0.10107312499273	0	0.503593609207142
CCDC59	0.859935213040751	0.449229156230024	0.5711794761647	-0.0184667203980058	0.10913812404013	0.0906714036421246	41.6957609898662	3.73522144972818e-06	20.6136962707189	0.00438601818391083	21.0820647191474	2.64294309622631e-05	0.784150719729342	0.60672104036509	0.881532152554989
CCDC68	0.141242948248433	0.215340373591791	0.980430828821868	-0.300869866944975	0.294168977625315	-0.00670088931965962	54.0721528510892	1.82913295976191e-08	48.1247866654014	3.36609833134445e-08	5.94736618568788	0.0511147030190949	0.833555730159564	0.708621605656341	0.904921931411149
CCDC69	0.813835788105807	1.55734367888833e-06	1.19990869568274e-05	0.0465466964904988	1.17083103786511	1.21737773435561	55.8670359106959	8.32205633532067e-09	16.1272880105391	0.023978543701857	39.7397479001569	2.34759614328593e-09	0.838903212721244	0.719372943121165	0.90752076738366
CCDC71	0.120026042798766	0.952903037320192	0.288534795089578	0.138580430727058	-0.00647908564020544	0.132101345086852	23.1145879362764	0.00594403419782195	21.1559589959864	0.00354605197230466	1.95862894028998	0.375568474023682	0.610635498897419	0.223077406147248	0.804865097348945
CCDC81	0.0100857037099468	0.026579892286019	0.000130966179905763	-0.264282728564735	-0.231968264866888	-0.496250993431623	12.2572564993812	0.199191899547162	9.81859508823646	0.19908872170376	2.43866141114477	0.295427828969275	0.265741073424191	0	0.64653908040021
CCDC82	0.528030268482613	0.126997040661964	0.375932187558585	-0.0319724170100659	0.089773742914843	0.0578013259047771	17.6213894271195	0.0398290096154275	11.6010163079793	0.114466888921306	6.02037311914014	0.0492824837837967	0.489257073783927	0	0.752923870673568
CCDC85B	0.0324897132094813	0.0119586867862805	0.000134793686505641	0.193561095496529	0.242229829719367	0.435790925215896	21.4957832294123	0.0106219804441058	20.9290789080738	0.00387654678907971	0.566704321338495	0.753254474546132	0.581313232276856	0.155889155250316	0.792327499928712
CCDC86	0.509348619668271	0.766131933701936	0.845063705117633	0.0535396874564573	-0.031180668167379	0.0223590192890782	19.9531928780293	0.0182034755555117	14.3957631608915	0.0445737435898397	5.55742971713777	0.0621182868865094	0.548944369203688	0.0814344796960868	0.778512063020016
CCDC9	0.481999645880915	0.676971704290547	0.36245490634698	0.0506269355200337	0.032506906281962	0.0831338418019957	20.3136263153028	0.0160725322822128	19.8213852810186	0.00596868711627517	0.492241034284248	0.781827995571806	0.556947643896548	0.099858793342966	0.781928225486058
CCDC90B	0.652644337619242	0.541961044522273	0.396813451273929	-0.0391781109914693	-0.0679898177631755	-0.107167928754645	28.4590697865585	0.000799121306185853	17.3674082811217	0.0151746533660196	11.0916615054367	0.0039036988481272	0.683756353686205	0.388432474671775	0.836469335450457
CCDC91	0.105264247180839	0.177836684248154	0.939688930836886	-0.152382225835459	0.162837019404059	0.0104547935686004	23.1209536695072	0.00593031211687838	22.1057692402234	0.00243590636986006	1.01518442928382	0.60194318533806	0.610742699948855	0.223322366708038	0.804911022091776
CCDC92	0.409439416543227	0.125656762816012	0.0512123180302123	0.0900883595805958	0.19905829618407	0.289146655764666	32.8902520877527	0.000139556552006015	30.3054949439306	8.34558742002563e-05	2.58475714382209	0.274616809806732	0.726362693238483	0.482601790751783	0.855280953213012
CCHCR1	0.812787592086395	0.347616579338815	0.531917695830786	0.0127256526464018	-0.0559225318379515	-0.0431968791915497	15.7442612364801	0.0724179851301335	13.1930389668737	0.0675424000429039	2.55122226960635	0.279260250402755	0.428363143572172	0	0.726296258627403
CCL2	0.603368127154938	6.03104155974999e-07	3.3595894231353e-06	0.12914004584023	1.49169940885426	1.62083945469449	29.8025190884552	0.000473981891412198	27.464192499384	0.00027487078664996	2.33832658907119	0.310626735651748	0.69801210517515	0.420155261506077	0.842722227923259
CCL21	0.0254569725887038	1.21252163697152e-07	4.11007931118004e-10	0.591752553798669	1.57305921759438	2.16481177139305	18.053280399951	0.0345604002727689	5.84726555333851	0.557692475952822	12.2060148466126	0.00223613259958795	0.501475643173171	0	0.758187836130519
CCL4	0.0464558586181441	0.69889635244661	0.0685960672432787	0.0434991558911552	-0.00591875185446794	0.0375804040366872	6.34133914966468	0.705328993863833	6.08316835475479	0.530072522519658	0.258170794909908	0.878898906610921	0	0	0.623721840872963
CCL5	0.279352580806818	0.36322961704616	0.116786956611937	0.120504350249824	0.113481738679386	0.23398608892921	6.30064547750412	0.709492004179045	6.05480109547851	0.533365298098525	0.245844382025613	0.884332468897658	0	0	0.623721840872963
CCL8	0.560831515514219	0.0511700472080442	0.236980215067002	-0.172070315666128	0.633045249637528	0.4609749339714	27.6500756336139	0.00109107860189205	26.6112378307019	0.000391456026768355	1.03883780291201	0.594866123391957	0.674503602837933	0.367738676323356	0.832430198403736
CCNA2	0.673158752935623	0.0011667257315235	0.00207757848331616	-0.11785814735334	-1.08735196689694	-1.20521011425028	53.1474436257855	2.74064410470904e-08	51.702506175226	6.68221250687968e-09	1.44493745055946	0.485552080422111	0.830659776162151	0.702774723946639	0.903520616448836
CCNB1	0.928958773894288	0.00029842304391686	0.00204948567381279	0.0276413937762732	-1.37724694064787	-1.3496055468716	45.7061946334216	6.82742911341094e-07	32.739432741638	2.96052462901261e-05	12.9667618917836	0.00152863370487607	0.803090148453992	0.646301410687283	0.890377030592028
CCNB1IP1	0.081081641440328	0.931489922839828	0.239803045092562	0.124283859753338	-0.00761821882858006	0.116665640924758	12.0396748762777	0.211081857757062	11.2081568282711	0.129793525152912	0.831518048006551	0.659839256750256	0.252471508368294	0	0.638848735481507
CCNB2	0.709192712039134	0.000544212867116727	0.00170197442316447	-0.0856672223647513	-0.906887789359265	-0.992555011724016	30.4831922736651	0.000362918920066205	24.0397533012412	0.00112116366436323	6.44343897242387	0.0398864151212562	0.704755331423237	0.435088686119755	0.845693629811985
CCND1	0.551760678824669	0.0776108680778012	0.0496666365948301	-0.088582859016043	-0.320730182754854	-0.409313041770897	29.4021039327778	0.000554190661977114	25.1232720468833	0.000721545235803253	4.27883188589455	0.117723580233906	0.693899456291402	0.411024298635074	0.840914416941888
CCND2	0.740002017060111	0.646756845735603	0.525269750837056	-0.064011775885171	-0.110369979039484	-0.174381754924655	39.0976744868337	1.10626216064234e-05	17.2766324649418	0.0156968980415575	21.821042021892	1.82650527269491e-05	0.769807280915626	0.576359678395281	0.874920574796233
CCND3	0.302369591511657	7.21651410322175e-05	3.72054672410668e-05	0.10452877963073	0.454026058467948	0.558554838098678	21.6520648576999	0.0100495671419139	20.8704432413694	0.00396670746719449	0.781621616330586	0.676508133747757	0.58433525582206	0.162828427629618	0.79361795687435
CCNE1	0.237210872648766	3.78550905374559e-24	4.50076391349465e-18	-0.0639139047495683	-0.500986667759531	-0.564900572509099	4.85869204787823	0.846448295332319	4.43196242488512	0.728893900368766	0.426729622993108	0.807861366337793	0	0	0.623721840872963
CCNE2	0.645995885368245	0.0591491448520711	0.0480008958576233	-0.123956189246531	-0.604155512302852	-0.728111701549383	58.0960110026191	3.11524588038412e-09	25.2153257150399	0.000694900102123688	32.8806852875792	7.24519217175519e-08	0.845084028237425	0.731724943673687	0.910543460000425
CCNF	0.816294172932436	0.000420151249481397	0.00133008553530284	-0.0313431922985381	-0.542143849538576	-0.573487041837114	23.9790980862714	0.00433447894921887	20.9997958735448	0.00377045217927663	2.97930221272657	0.225451300343384	0.624673122916466	0.255102897414207	0.810886276544412
CCNG1	0.98492347392187	0.0687814024682541	0.102744351689574	0.00185615848401585	0.24504323220252	0.246899390686535	22.5862550938957	0.00719551925350828	17.4647954072605	0.014632827574534	5.12145968663515	0.0772483406790693	0.601527567868815	0.202245357400385	0.800966023022906
CCNG2	0.154358395233697	0.0608799792512295	0.00791399874193742	-0.126336588315015	-0.186140792393871	-0.312477380708886	14.9155460678435	0.0932820570105011	12.9146786064183	0.0742147205060125	2.00086746142521	0.367719915157437	0.396602715109229	0	0.712005580993614
CCNH	0.88136001028019	0.230413230775579	0.233643647960206	-0.0133958056897611	-0.146827287951692	-0.160223093641453	22.1843248891837	0.00831279847141692	20.9555772025	0.00383645715094933	1.22874768668364	0.540979527212845	0.594308141223261	0.185706965384568	0.797878801265376
CCNI	0.868850248094154	0.0365902108940083	0.0778914615816493	-0.013920553846112	0.214725297150666	0.200804743304554	25.7986411417929	0.00220380542822015	8.52015164349022	0.288965708171005	17.2784894983027	0.000177020546686787	0.651144416849913	0.315167500003522	0.822291994180163
CCNJ	0.348820016097253	0.00794146090169528	0.00244468239314034	-0.0677923468038041	-0.23162664603501	-0.299418992838814	18.8772507633812	0.026257070764641	17.7242912488602	0.0132778443937313	1.15295951452094	0.561872817960304	0.523235660064518	0.0222487658305339	0.767523447794781
CCNJL	0.107231229321192	0.92627520338918	0.231448404863337	0.155992988645616	-0.00992033446146612	0.14607265418415	31.476660176454	0.000245142918559352	20.5355829737038	0.00452190061424102	10.9410772027502	0.00420896459327742	0.714073858231872	0.455644589698718	0.849815475332265
CCNK	0.294519040008349	0.246941477053753	0.0835649790551464	-0.0522266979944981	-0.0700411024044309	-0.122267800398929	16.0437676371462	0.0659732114616093	8.82456052439553	0.265498572226302	7.21920711275077	0.0270625735246918	0.439034508380546	0	0.731024279209408
CCNL1	0.237841021218471	0.648684953178631	0.665178817569179	-0.181029645040253	0.0876032855468435	-0.0934263594934093	39.2978651233398	1.0179516521088e-05	37.2117629070205	4.27667483233939e-06	2.08610221631932	0.352377897023576	0.770979925455169	0.57885372313266	0.875458486930797
CCNL2	0.174964129392241	0.701775196294829	0.478209935874944	-0.0763959473592464	0.0250146560623774	-0.051381291296869	13.6858368268521	0.133947680445677	11.0376354912908	0.136985783129053	2.64820133556126	0.266042111776779	0.342385846487538	0	0.686543957289954
CCNT1	0.554387504086994	0.0721696870035655	0.22664972872824	-0.0417507044002593	0.165797970524488	0.124047266124229	26.3893583405109	0.00176369159682291	13.9905123971883	0.0513503571517652	12.3988459433228	0.00203060201321044	0.658953435552698	0.332791437725382	0.82567256222735
CCNT2	0.108344006960553	0.242807160086869	0.0271200110743423	-0.159245538095336	-0.143235282553811	-0.302480820649148	47.134759565575	3.70420886929084e-07	43.5225691214128	2.64363354034372e-07	3.61219044416233	0.164294419129015	0.809058111615506	0.658645637134771	0.89319367582177
CCPG1	0.174560534809678	0.0508185880042459	0.446280541036329	-0.224941492417272	0.40032167547324	0.175380183055969	49.3744039193137	1.41199376676064e-07	48.3504256292465	3.04084763703913e-08	1.02397829006716	0.5993022932165	0.817719318400126	0.676445625237099	0.897308614946521
CCR1	0.404069056780356	0.0496792890590236	0.0189956800700794	0.132435039878576	0.35292238452534	0.485357424403916	19.8433568274237	0.0189040998326327	9.29943427946715	0.231866806102244	10.5439225479566	0.00513353242968974	0.546447706490774	0.0756860420744868	0.777446092657559
CCR10	0.0866061316712669	0.428712078888434	0.036780754271086	0.222823906040668	0.105992602872153	0.328816508912821	41.0750175221235	4.84711416145448e-06	38.0951461143578	2.90654115054816e-06	2.97987140776569	0.225387146591958	0.780888711851371	0.59984440541528	0.880022278224109
CCR2	0.830537700520131	0.102721432979708	0.101907483434637	0.0121968188703619	0.100388000125731	0.112584818996093	12.5314494813947	0.184978614102651	10.1965021499717	0.177708672040948	2.33494733142308	0.311152023183337	0.28180694393237	0	0.655483510501126
CCR5	0.329025294635752	0.169449605627232	0.669304547166797	-0.0920598851031592	0.141767457072909	0.0497075719697497	16.5202198771854	0.0567812949672346	4.49160672432509	0.721727729109796	12.0286131528602	0.00244354218696149	0.455213062119766	0	0.738135521081992
CCR6	0.211444459578905	0.00427734974751296	0.00102605099335182	0.0607698154204136	0.126037462052481	0.186807277472895	9.87944715658813	0.360332603328414	3.79511048364773	0.803051141962355	6.08433667294041	0.0477312797297703	0.089017851166061	0	0.657217314039173
CCR7	0.792943406292256	0.0798808632622719	0.106225419652276	0.0343276652217885	0.235525082653711	0.2698527478755	15.7624706233271	0.0720105830102874	11.0946788700662	0.134542162086619	4.66779175326089	0.0969174322746287	0.429023519531211	0	0.726589794974929
CCRL2	0.744189020869587	0.157904930801301	0.140961620271033	0.029772700064349	0.132971539786608	0.162744239850957	28.6595257193678	0.000739502431891415	5.91181888749338	0.550082822737697	22.7477068318746	1.14920689626641e-05	0.685968285444519	0.393367647726794	0.837437094515127
CCS	0.426657208129883	0.158582056332411	0.0703588265180726	0.0817393948150832	0.182792036511171	0.264531431326254	39.2223542295582	1.05041201297944e-05	26.1643616028867	0.000470716459507343	13.0579926266716	0.00146047096963895	0.770539015905946	0.577916214896111	0.875256181166845
CCT2	0.529029984096519	2.22053252663471e-06	8.06580829672568e-05	0.0571171366828778	-0.606897687671314	-0.549780550988436	22.8864674270438	0.0064563927185876	18.2196276122062	0.011017420509394	4.66683981483751	0.0969635729683714	0.606754514269635	0.214205374156107	0.803203016460904
CCT3	0.069670126139778	0.0236273948060171	0.393376880516761	0.148869010147064	-0.252373674354695	-0.103504664207631	28.4568711985675	0.000799800523254682	27.3852272331628	0.000284042034261577	1.07164396540473	0.585188077920145	0.683731920589603	0.388377934560754	0.836458650356072
CCT4	0.162835102884211	0.001977983622429	0.105422489848657	0.0602427165426992	-0.152782118207276	-0.0925394016645772	10.9015530106802	0.282517415640482	8.11247520983565	0.32278058318858	2.78907780084457	0.247947338425932	0.17442955226813	0	0.584971220811658
CCT5	0.248323493966626	2.86226532468052e-07	0.000126756906035716	0.0541008667694856	-0.320748953386386	-0.2666480866169	9.82584780722308	0.36476705155246	4.23665757415065	0.752151265910825	5.58919023307244	0.0611396237445724	0.0840485038467615	0	0.655347457177804
CCT6A	0.485119947904581	3.78353659522421e-06	5.18082466463888e-06	-0.0533269350356819	-0.502973438444004	-0.556300373479686	17.6343353905172	0.0396608535724001	9.52696304600243	0.217001525850888	8.10737234451481	0.0173582709865788	0.489632027479771	0	0.753085692284217
CCT6B	0.29967445860631	0.0319747908098614	0.00813842677837903	-0.106836197829743	-0.242218035058787	-0.34905423288853	16.9327796194775	0.0497791054774493	11.4144426788041	0.121535106903189	5.5183369406734	0.0633444192298208	0.468486556711136	0	0.74392621320648
CCT7	0.0388034393317576	0.170482195560332	0.880943218809977	0.199155911056657	-0.178024624248642	0.0211312868080151	40.4787803926372	6.22143364785626e-06	38.8580148408508	2.08021825658032e-06	1.62076555178655	0.444687817864823	0.777661285426548	0.593024131832659	0.878532100144453
CCT8	0.581305205118774	0.0446609225593903	0.0303278541290905	-0.0371788894039599	-0.170437757879131	-0.207616647283091	23.6464977816457	0.0048966048671226	12.1859073773708	0.0946085807192661	11.460590404275	0.00324611883093886	0.61939395494813	0.243071539074361	0.808620009673203
CD14	0.119186651524027	0.00043826526344968	3.4571780167718e-05	0.267813139093913	0.697241521622172	0.965054660716085	15.986416701632	0.0671657849387117	14.2644605964432	0.0466726881815498	1.72195610518879	0.422748409874967	0.437022056413603	0	0.730135085453317
CD151	0.394980496987438	0.389887567463065	0.167284199322643	0.0998750540361867	0.122280144191757	0.222155198227944	30.9363568230728	0.000303566026526377	26.618921221664	0.000390214945430411	4.31743560140887	0.115473085666818	0.709080159261427	0.444640794177502	0.847604302138089
CD163	0.606570115187285	2.89072662384347e-08	1.46800998957706e-07	0.0892845112757563	1.18473166710944	1.2740161783852	19.6209660207761	0.0204011956514118	10.8509281458751	0.145254938114464	8.77003787490101	0.0124626521212402	0.541306988123309	0.0638493031330909	0.775250630215124
CD164	0.302724121634537	0.17220661082258	0.0536025514466372	-0.129864394505965	-0.217632216137294	-0.347496610643259	41.3025092745098	4.40600600109186e-06	35.8661532724531	7.68325008865358e-06	5.4363560020565	0.0659948875692299	0.782095563729964	0.602390540916224	0.880580448323394
CD180	0.892130593586423	0.504622477518408	0.473488497747349	0.00888152310695943	0.0477856259346939	0.0566671490416533	17.2637015625729	0.0447430605036706	1.79138395361065	0.970479885660328	15.4723176089623	0.000436745983870285	0.478674954650996	0	0.74834845466133
CD1A	0.193877220440742	0.817365660493877	0.193036680194033	-0.0753696371140432	-0.00971631353107044	-0.0850859506451136	5.46311253144838	0.792215037828584	4.48984376134519	0.721939909188991	0.973268770103193	0.614691732351405	0	0	0.623721840872963
CD1C	0.182493959735381	0.0517604867574115	0.00740601162371955	0.182188433979872	0.29449159081502	0.476680024794892	23.7195955895231	0.00476734617267822	5.45819657046894	0.60423082991661	18.2613990190542	0.000108289808846324	0.620566886731607	0.245746039605063	0.809123325823624
CD1D	0.625714204812797	0.873934934412162	0.602116739090899	0.0489904070801601	0.0177935563222429	0.066783963402403	23.0886125888401	0.00600034374085083	22.4049747366383	0.00216243104456254	0.683637852201809	0.710476841874385	0.610197452732601	0.22207638659139	0.804677447454803
CD2	0.055183325215508	0.000253667706605207	0.0352562399782325	-0.145062146476246	0.399976200819486	0.25491405434324	6.07891754184942	0.731994638540981	4.09621865183673	0.768630622999797	1.98269889001269	0.371075606880658	0	0	0.623721840872963
CD200	0.910157067050633	0.445426525174304	0.442055887817478	0.0181326118318692	0.158257019283688	0.176389631115557	29.4409720856528	0.000545856891690685	22.4692635052235	0.00210770121983298	6.97170858042925	0.0306275824058903	0.694303572116564	0.411922284248581	0.841091910953834
CD209	0.496415040264358	0.0671381616821582	0.0358962426056328	0.138848805190598	0.421457811749072	0.56030661693967	53.9777883498863	1.90627077274616e-08	18.0515949238896	0.0117393723888215	35.9261934259967	1.58025153060521e-08	0.833264750647774	0.708034891745856	0.9047809392609
CD22	0.91476971608625	0.0169200385741099	0.0311995953710442	0.0187347447912641	0.469922372857197	0.488657117648462	38.7126117397521	1.29794231608132e-05	24.0701254675734	0.00110745976781472	14.6424862721788	0.000661339564907073	0.767517622926011	0.571483981119781	0.873871563095334
CD244	0.244218915725247	0.766367744912966	0.218850295933007	0.0465722066008649	0.0113907887344242	0.057962995335289	10.1861518194106	0.335626539139491	4.18680605850822	0.7580272019488	5.99934576090221	0.0498033573552872	0.116447490714822	0	0.525385446963123
CD247	0.937001692834984	0.0035681599182684	0.0293065311818485	0.00937241436127428	-0.339311240030879	-0.329938825669605	7.09911274601358	0.626801008596948	5.14004953218399	0.64287688046166	1.95906321382959	0.375486933151473	0	0	0.623721840872963
CD248	0.755239720690178	0.0087088045131392	0.0112875649974541	-0.0683462013767323	-0.730406189763077	-0.798752391139809	54.5307673847912	1.49623292222268e-08	44.0966975912265	2.04691059646454e-07	10.4340697935647	0.00542338620912226	0.834955559372705	0.711441720700047	0.905600811565481
CD27	0.89028729857021	9.06797456842542e-05	0.000518783660372231	0.0097486249371147	0.306253970619535	0.31600259555665	10.3880476313479	0.319993172649385	8.12630260311495	0.321588615235878	2.26174502823298	0.322751528269697	0.133619682986361	0	0.546029178291337
CD28	0.427338031270023	4.88537560255317e-07	3.02848244807906e-06	0.0196936841239893	0.113656316885001	0.13335000100899	3.61367961869467	0.934953413134065	2.51992186903393	0.925589471993594	1.09375774966074	0.57875335603706	0	0	0.623721840872963
CD2AP	0.0913363056152155	0.0147438703828247	0.000880333105265061	-0.27376587318851	-0.526189329783972	-0.799955202972482	64.4337381638135	1.85897629200357e-10	46.2681179904765	7.75211462716197e-08	18.1656201733373	0.000113601927241321	0.860321622546269	0.761817316731499	0.918087877504875
CD300A	0.0442860631807429	0.954288733694561	0.157071933819936	0.165747894942102	-0.00526700425459076	0.160480890687511	9.97597084651169	0.352434016840673	9.51498614690431	0.217764330661839	0.46098469960738	0.794142510325095	0.0978321670670235	0	0.660533948600352
CD320	0.0681079706175302	0.256820419831348	0.738065731664629	0.249589959649469	-0.18719485266589	0.0623951069835792	32.5958277656974	0.000157006229968263	25.6894827447404	0.000572217074353657	6.90634502095691	0.0316450826023049	0.72389104321286	0.4771941722329	0.854178832811243
CD33	0.636694262706207	6.95389064899889e-07	2.1734967052008e-05	0.0505624734175144	0.512916101449302	0.563478574866816	15.3877589495959	0.08082086941373	7.26270721385496	0.40204906787768	8.12505173574092	0.0172055053503112	0.415119509638773	0	0.72038053760685
CD34	0.825103088850207	0.0267391247347092	0.037061798395012	0.0378694293740411	0.441707810416951	0.479577239790992	49.3765059558393	1.41071171336075e-07	44.5096198278518	1.70250667508682e-07	4.86688612798752	0.0877342373602714	0.817727078379153	0.676461510569311	0.897312316643807
CD36	0.368608444502034	0.924549688106013	0.443305379316014	-0.223178756655498	-0.026135451385384	-0.249314208040881	30.0357085802616	0.000432625964489208	20.7232757794167	0.00420204901320106	9.31243280084485	0.00950234754955984	0.700356661273692	0.42535289100707	0.843754316278735
CD37	0.00194156420067878	9.79528406241137e-11	1.28675113374245e-13	0.176881447419784	0.525187171021671	0.702068618441456	8.99283990911535	0.437935392989781	4.75952669428995	0.689281998144024	4.2333132148254	0.120433612989969	0	0	0.623721840872963
CD38	0.850020163286461	0.207305868310306	0.441403256388811	0.0134076116472601	-0.0837126243648737	-0.0703050127176136	7.05418023251722	0.631478369935897	2.94234931735404	0.890283659063856	4.11183091516317	0.127975625678587	0	0	0.623721840872963
CD3D	0.534135486297216	0.382768959028787	0.199693410408818	0.0580705529224523	0.0903549094656962	0.148425462388148	17.6558146205524	0.0393833023984138	9.52756441476003	0.216963282045076	8.12825020579221	0.0171780116937901	0.49025291704618	0	0.753353612102377
CD3E	0.30576817673299	0.110821717788192	0.647892078220162	-0.0681719755724022	0.105202446290587	0.0370304707181847	5.81647984084876	0.75813601419436	5.6355755160316	0.582885242835862	0.180904324817155	0.913518033358143	0	0	0.623721840872963
CD3G	0.240361147803005	0.00040270300434634	0.0472249366754908	-0.063180880036916	0.186740647710435	0.123559767673519	9.55909471908171	0.38734240286653	6.75425740349898	0.454907221445999	2.80483731558271	0.246001250976752	0.0584882497257458	0	0.645729691810329
CD4	0.815225539567666	0.00489742626102896	0.0100935832782866	0.0219667145024198	0.294591799363058	0.316558513865478	18.3912489402453	0.0308963203357035	8.22295292544987	0.31334544511417	10.1682960147955	0.00619416222319104	0.510636823565287	0	0.762123480100558
CD40	0.413833262307241	2.20759903452409e-08	1.59697514849973e-07	0.0912067043763087	0.643665094609322	0.734871798985631	21.3939825041025	0.0110114084765135	16.2456124822498	0.0229647321302445	5.14837002185266	0.0762159126299399	0.579320961009752	0.15131294924543	0.79147690106923
CD44	0.31959087396063	0.601253860288934	0.242102661747495	-0.153396459007227	-0.0967687623986684	-0.250165221405895	23.5506884714256	0.00507113884483452	22.5280198022928	0.00205886352579426	1.02266866913283	0.599694851142586	0.617845566981202	0.239539770899527	0.807955754834584
CD46	0.213145462340183	0.0485282812505451	0.00865042141062589	-0.170663012041078	-0.334557075849897	-0.505220087890975	44.6974189146041	1.04948817466906e-06	36.2371678098772	6.53915696805831e-06	8.46025110472725	0.0145505635760791	0.798646091462355	0.637068534222504	0.888289111563993
CD47	0.958563948578558	0.00670486991008826	0.018354709873967	-0.00845216409794847	0.552255746905755	0.543803582807806	44.0557256223897	1.37844853245815e-06	35.1609983374415	1.04314976266734e-05	8.89472728494815	0.0117093964692541	0.795713272841293	0.630956736336112	0.886915516411579
CD48	0.428727146735985	0.00156924405154058	0.00126247609845822	0.0972240277827795	0.450701792043689	0.547925819826468	14.2842593551222	0.112566783952595	11.8612472381148	0.105215153730627	2.42301211700749	0.297748514899052	0.369935831025593	0	0.69968429449378
CD52	0.710881489833637	0.17769186905179	0.128238645210783	0.0445130347995416	0.190957528354701	0.235470563154243	13.6166250704934	0.136631036891465	4.17146649827766	0.75982963676782	9.44515857221571	0.00889221338185982	0.339043268548049	0	0.684915486568694
CD55	0.36413702418948	0.22691177992942	0.786757682439978	-0.227383797720406	0.31448687975516	0.0871030820347542	15.5310292592729	0.0773446418834551	6.42877500622876	0.490667234040343	9.10225425304412	0.0105553005173696	0.420514902795222	0	0.722797434045719
CD58	0.193060367388299	0.341416325498978	0.0674124338311112	-0.134123402404046	-0.108379385472517	-0.242502787876563	12.7700697490039	0.173289340723498	9.63366946723797	0.210300737589349	3.13640028176591	0.208419971557946	0.29522702875589	0	0.662690904648282
CD59	0.727512196982063	2.72403254154801e-07	6.06773407174079e-05	-0.0380264745958493	0.604019135161667	0.565992660565818	12.3876506150889	0.192326917730269	9.42971288287466	0.223258285488415	2.95793773221421	0.227872534377629	0.273469983966331	0	0.650888405041704
CD6	0.501246603488719	0.0602377780387065	0.288307490794658	-0.0977206132654919	0.292459009920648	0.194738396655156	38.6439573763837	1.33540987966126e-05	19.0083344821718	0.00816127239756092	19.6356228942119	5.44726701555802e-05	0.767104597690605	0.570603637782762	0.873682515294775
CD63	0.0191562307570094	0.00727509276799272	3.80128999349563e-05	0.145614262023576	0.198820716641662	0.344434978665238	14.1500604081213	0.117086520800983	11.9861484570001	0.101015305170727	2.16391195112122	0.338931934292085	0.363960312506188	0	0.696873506855956
CD68	0.38071411486362	1.33665978540646e-06	2.63836788570754e-06	0.0946805421731219	0.630189104779882	0.724869646953004	10.5206956657225	0.309997203832577	10.2549468498663	0.174580332707626	0.265748815856186	0.875575050488377	0.1445432615903	0	0.557626948610351
CD69	0.272910617293525	0.0170228918626462	0.285345384111624	-0.144568267252085	0.310260976251339	0.165692708999254	11.9174109934795	0.218005433746908	8.55751486047361	0.286003773077336	3.35989613300587	0.186383655343085	0.244802415145011	0	0.634261171296795
CD7	0.38709332366797	0.038828887993922	0.30386665416184	0.134804889762684	-0.33866453397792	-0.203859644215236	17.5456693744595	0.0408257824249975	15.2563519503568	0.0328502034244181	2.2893174241027	0.318332542313599	0.487052912720393	0	0.751972209508991
CD72	0.0550661378535955	0.00635148693640625	0.000130608391934506	0.116294857883634	0.175318316450726	0.291613174334359	10.7549311432881	0.292881955160238	5.74842521004144	0.569412302549933	5.00650593324667	0.0818184126957419	0.16317455871238	0	0.575313106269325
CD74	0.127315744385444	0.000134609869202578	1.13237915893362e-05	0.239867177696005	0.723447646677249	0.963314824373254	20.0441656823346	0.0176417897717089	8.38071008999927	0.300222710360687	11.6634555923353	0.00293300496504279	0.550991538254351	0.0861477425595622	0.779386003505786
CD80	0.168093903356075	0.864993948678774	0.272844778953282	-0.0460360653788636	0.00454424944443291	-0.0414918159344307	6.05487514508342	0.734413833136921	5.31291539498828	0.62183491497598	0.741959750095138	0.690057828800028	0	0	0.623721840872963
CD81	0.749355761200921	0.544441672479509	0.751215959965972	0.0344370523290712	-0.0806174649633201	-0.0461804126342489	45.6099901205354	7.11366845722447e-07	19.4761319053413	0.00681964196890969	26.1338582151942	2.11399907601124e-06	0.802674809264038	0.64543996852016	0.890181556176904
CD82	0.630750867521402	0.282539937632388	0.600163765704778	-0.0565963690824429	0.136186217988681	0.0795898489062384	16.8953802448611	0.0503797402979435	11.6139707754372	0.113989854749212	5.28140946942388	0.0713109965093028	0.46731000607474	0	0.74341434130674
CD83	0.950138731412827	2.34754183634991e-06	6.55562063411765e-05	-0.00482002424918687	0.452832650474882	0.448012626225695	9.02344087449056	0.435113207511635	8.72825284930234	0.272759654846535	0.295188025188235	0.862781322198211	0.00259777559543072	0	0.624699327091837
CD84	0.749545874858368	0.0057400195255342	0.0425227875549068	-0.036780200750717	0.327560034272994	0.290779833522277	20.3910834175069	0.015646456938312	15.376293034487	0.03146726573937	5.01479038301995	0.0814802033835865	0.558630612423812	0.103732344391798	0.782646472769136
CD86	0.541920655506879	0.000220858093104044	0.000388097134831039	0.0779102525087636	0.490125715682941	0.568035968191705	17.7016034208506	0.0387975998726052	16.5312969509567	0.0206817250818278	1.17030646989389	0.55702050026535	0.491571481632055	0	0.753922413005741
CD8A	0.0249264354855066	0.000185370577631231	0.2943446276969	-0.131112640653823	0.201129022517373	0.0700163818635495	7.47052189172613	0.588253437475788	3.41105439996671	0.844554760835408	4.05946749175943	0.131370494427822	0	0	0.623721840872963
CD8B	0.454234084015578	0.797310082547139	0.383197491584843	0.030372967809612	0.0106050462791764	0.0409780140887884	12.6964882096239	0.176827578201307	9.76257374466488	0.202432191410902	2.93391446495904	0.230626160440537	0.291142570181096	0	0.660520539930566
CD93	0.393752433704012	6.65195707075267e-09	1.31829940406864e-08	0.113600749402878	0.934891643414838	1.04849239281772	21.5783854446775	0.0103156703342229	15.1663426118315	0.0339252775754838	6.41204283284607	0.0405174952598159	0.582915968246368	0.159569759525064	0.793011863250472
CD96	0.212621913451498	0.0551037168449241	0.0165409844379029	-0.0899507307360976	-0.132552342827714	-0.222503073563812	8.6936807668438	0.466017002591742	2.36130925413398	0.937173674779145	6.33237151270982	0.0421641157923814	0	0	0.623721840872963
CD99	0.0406953012201251	6.38673318912267e-05	5.34527033014044e-07	0.145326293003518	0.337831428166305	0.483157721169823	11.1800346985572	0.263570120071062	10.9908699583463	0.13901776501416	0.189164740210931	0.909752795106004	0.194993553896443	0	0.601069628157771
CDA	0.358010206074421	0.731553150538856	0.307479724201731	0.201660588116853	0.0796440447102318	0.281304632827085	19.3274798832546	0.0225479904556231	17.395797921556	0.0150147572761271	1.93168196169855	0.380662934851655	0.534341773766499	0.0478121825120774	0.772274356301896
CDADC1	0.113839570130068	0.576947547317912	0.521459363773357	-0.177114229254647	0.0772959110083879	-0.0998183182462592	88.5979376803755	3.11037491127027e-15	78.3671866233215	2.96370851524902e-14	10.230751057054	0.00600372284184769	0.898417500049852	0.834547569539482	0.937631594365824
CDC123	0.418265692816421	5.16425659585356e-07	5.18536936023588e-05	0.0484265306102665	-0.403277616094766	-0.354851085484499	16.7056395038322	0.0535301929183394	9.61017283905123	0.211761587207015	7.09546666478091	0.0287898227107931	0.461259774105898	0	0.740777900296766
CDC14A	0.0585665991326871	0.226690227482537	0.0112502600006222	-0.263181661932359	-0.186143203415062	-0.44932486534742	37.9523272671762	1.77779882597947e-05	34.9550829957688	1.14039296319429e-05	2.99724427140741	0.223437815134261	0.762860392285249	0.56154279401389	0.871743028100929
CDC14B	0.0137784437445533	0.30310357579993	0.332909160696758	-0.219381394050433	0.104475951556372	-0.114905442494061	21.6407702127108	0.0100899302744201	19.9679871318203	0.00563924674843114	1.67278308089046	0.43327114742312	0.584118314110936	0.162330372682168	0.793525309958139
CDC16	0.846365417633406	0.00699612136841257	0.0131333590671948	-0.0121945641911565	-0.218462758089375	-0.230657322280532	17.4400384946397	0.0422547253815612	16.143347718385	0.0238385008276907	1.29669077625476	0.522910274908513	0.483946093194335	0	0.750629639460895
CDC20	0.961714974545343	0.00721705545224335	0.023494267259298	0.017060474317536	-1.13908945984958	-1.12202898553204	49.9394293626072	1.10585911371694e-07	44.4032943962397	1.78525059788634e-07	5.53613496636744	0.0627832172048969	0.819781681231246	0.680663449630752	0.898293376119078
CDC23	0.819490566287584	8.63449616343907e-09	7.7225190688476e-07	0.00951163609011629	-0.302722971495169	-0.293211335405053	10.7766607505408	0.291328955844263	10.5782053449486	0.158104980900869	0.19845540559216	0.90553649135535	0.164861898473666	0	0.57680516268364
CDC25A	0.367920356878357	0.0034498525024397	0.0854065843293928	0.102423193937441	-0.340551978683544	-0.238128784746104	26.1468754292727	0.00193292722524239	8.01124805072212	0.331603105171768	18.1356273785508	0.000115318385060652	0.655790611603095	0.325659043800088	0.824302377052348
CDC25B	0.221061346636151	0.339204468076392	0.783341452264158	-0.0916995920701282	0.0668062368101972	-0.024893355259931	9.39297509954834	0.401817757057616	9.06770870530239	0.247831338062287	0.325266394245935	0.849902878067638	0.0418371277878972	0	0.639464238300156
CDC25C	0.212950348411189	9.84121665726572e-09	0.000211841407129904	0.098850545420959	-0.453299429289835	-0.354448883868876	10.8605411404837	0.285389442322755	10.082333669923	0.183955511923838	0.778207470560675	0.677663968705903	0.171312010738427	0	0.582363109293804
CDC27	0.520391165036169	0.890625811746943	0.554406311530828	-0.0326710706183041	-0.00884490250063583	-0.04151597311894	14.5017690125552	0.105562413142892	13.8336058876759	0.0542212236456817	0.668163124879314	0.715995381515489	0.379386060265608	0	0.704090189473915
CDC34	0.15739741135876	0.70686779232897	0.480710790260792	0.133691841626924	-0.0421639066276106	0.0915279349993136	21.1447705110005	0.012022901032885	16.8648180873153	0.0182889668526456	4.27995242368515	0.117657641846996	0.574362843270501	0.13991953789213	0.789360417809316
CDC37	0.18877359826577	0.900450363388067	0.312365147063028	0.117991531197142	0.0149854374518883	0.13297696864903	50.2748644624197	9.56330862864317e-08	48.8424184102334	2.43608408434965e-08	1.43244605218617	0.488594182794989	0.82098410217043	0.683118839347102	0.898868422440455
CDC37L1	0.685688525851957	0.468838382143222	0.710028297659689	-0.0359280112287314	0.0847339452096997	0.0488059339809682	32.6244169247077	0.000155221963215847	16.3098775611806	0.0224312494821643	16.314539363527	0.000286643956577719	0.724133000728544	0.477723863917671	0.854286657901136
CDC40	0.403433451700517	0.279925590812048	0.126777871849302	-0.041923404206816	-0.0641624039606558	-0.106085808167472	11.7863972067959	0.225620842431026	7.0581326874748	0.422852331027103	4.72826451932115	0.0940308593471598	0.236407882570708	0	0.629105570349887
CDC42	0.62669540051585	0.177932586075649	0.552187971687928	0.0189051993593799	-0.043655303250271	-0.0247501038908911	6.22790036760977	0.716910128827468	3.53615766152414	0.831380997196335	2.69174270608559	0.260312784672226	0	0	0.623721840872963
CDC42BPA	0.307648118431904	0.0417773380804071	0.298586446963302	-0.0949096381127286	0.228341806962447	0.133432168849718	32.1594732958087	0.000186875107920955	22.0374470847853	0.00250292394246296	10.1220262110233	0.00633913404697901	0.72014467036769	0.468983788677038	0.852511083741706
CDC42BPB	0.516927236414619	0.106732919205956	0.0554557464564629	0.0728646391826709	0.226676071473884	0.299540710656555	37.1473894616466	2.47711443432441e-05	15.9276270760752	0.0257858578831997	21.2197623855713	2.46710222136812e-05	0.757721871430772	0.55053782219375	0.869402378038779
CDC42EP1	0.469773247494899	0.00485183129249741	0.00318050180534389	0.0920108179657185	0.400013522773926	0.492024340739645	29.4833587753593	0.000536908329760095	28.8180736879584	0.000156165296631592	0.665285087400779	0.717026453975088	0.694743055953253	0.412898673879313	0.841284974598058
CDC42EP3	0.711262132499108	3.76302032455708e-05	5.61440062234727e-05	0.0459802736396162	0.686455545116682	0.732435818756298	23.0297811317561	0.00612977858233876	6.34149937784163	0.500487327449219	16.6882817539145	0.000237785660319601	0.609201670284666	0.219800482856173	0.804250924087485
CDC42EP4	0.530699459829445	0.293594884927106	0.630826983905735	0.0639946515849299	-0.131724014607904	-0.067729363022974	32.8990310758936	0.000139066634639472	31.8487790427576	4.33230838942677e-05	1.05025203313598	0.591480823286825	0.726435712369819	0.48276143449892	0.855313535265669
CDC42SE1	0.337746170108689	0.917953556137495	0.448381964790195	0.0489146443293726	0.00657428215497164	0.0554889264843443	11.5441123508808	0.240246455944446	6.57834481004779	0.47406020353892	4.96576754083297	0.0835020772310256	0.220381807934039	0	0.61882135576479
CDC5L	0.63350105813	0.00955363041975064	0.0101230827883953	-0.0283149998737668	-0.195021366805535	-0.223336366679302	16.5928016585572	0.0554878578034843	12.1569921388023	0.0955128664707054	4.43580951975487	0.108836909552719	0.457596119980225	0	0.739177832820001
CDC6	0.541009238201214	0.0281540112281556	0.151104020916678	0.141152912508112	-0.591540830640779	-0.450387918132667	44.8436104440738	9.86190219661929e-07	22.0763507076996	0.00246454621984859	22.7672597363742	1.13802647141576e-05	0.799302511308177	0.638434451929575	0.888597013232691
CDC7	0.731326982749268	0.00407839963209351	0.0211121903318965	0.0483420514460088	-0.50488839839498	-0.456546346948971	15.1494835276182	0.0869109117253573	12.5726901358483	0.0832299052534668	2.57679339176983	0.275712479861551	0.405920341535565	0	0.716236176941739
CDC73	0.144162471808801	0.433694113418025	0.081614298964152	-0.125949160234442	-0.0834067295806172	-0.209355889815059	32.0173412354062	0.000197758816377596	25.4463413653611	0.000632207679910616	6.5709998700452	0.0374218719117297	0.718902330651759	0.466257495102121	0.851958764782784
CDCA3	0.915170887429788	0.00204140523546984	0.00708493749983244	-0.0271199775728673	-0.893388724976709	-0.920508702549576	31.8318961898713	0.000212898814993833	28.7728473487747	0.000159155300272527	3.05904884109659	0.216638671721392	0.717264722581505	0.462661056442209	0.851231260910245
CDCA4	0.488442406630231	0.000596601126461785	0.00945062897703108	0.0849931194959482	-0.543485013483683	-0.458491893987735	28.3924309876834	0.000819960336543556	16.871503687106	0.0182438068441134	11.5209273005774	0.00314965092328947	0.683014110207605	0.386775370344838	0.83614478370841
CDCA8	0.853938915286374	1.74798999396722e-05	0.000194228755095992	-0.0301697868546533	-0.778013949685173	-0.808183736539826	20.1675745702538	0.016905938704962	19.1264418689124	0.00780034008412711	1.04113270134133	0.59418393618828	0.553739098935844	0.0924730746243248	0.780558806300812
CDCP1	0.550787894342768	5.6266397649228e-08	5.78947636630783e-07	-0.0689421932786934	-0.761371899394835	-0.830314092673529	21.291390557566	0.0114175902034298	13.4531970596306	0.0618065901574469	7.83819349793536	0.0198590243299198	0.577293931288024	0.146655760086259	0.790611558421025
CDH1	0.509862990755144	0.00114081646976935	0.00079242639379571	-0.147682895214269	-0.913770383404917	-1.06145327861919	49.4214138181135	1.38359642115964e-07	27.0633002669879	0.000324648840155083	22.3581135511257	1.39635977470614e-05	0.817892704706449	0.676800534575754	0.897391330905819
CDH11	0.835229538601169	0.351336602376007	0.494641504069841	-0.0437577553133476	0.254394757705316	0.210637002391969	34.3335621240105	7.80605827566834e-05	27.4111075509369	0.000281003544855632	6.9224545730737	0.0313912123551662	0.737865824481229	0.507670406399152	0.860430234403875
CDH13	0.311577155954983	0.779429992469355	0.33353285265558	0.271041656142397	0.0908211185702748	0.361862774712672	60.8814828479936	9.06388201475356e-10	20.7217096562268	0.00420462484560965	40.1597731917667	1.9029003857887e-09	0.852171800373673	0.745787484567501	0.914035795729483
CDH16	0.0507566989547262	0.000112756845113608	2.076331911835e-05	-0.164730037529912	-0.198961372711054	-0.363691410240966	5.79547722857864	0.760200467707563	5.10354737515677	0.647328385304851	0.691929853421882	0.707537302331648	0	0	0.623721840872963
CDH2	0.920562923679374	0.426489461818074	0.459154792936866	0.0197441294318729	0.170479027618456	0.190223157050329	23.7512992073154	0.0047123115744004	17.6149575222522	0.0138334378709315	6.13634168506334	0.0465061441652442	0.621073360179472	0.246900655599875	0.809340693982349
CDH5	0.628062809244317	3.55710153463031e-05	5.26850204776535e-05	0.073610719504585	0.814748278051003	0.888358997555588	32.0049250985404	0.000198738604331198	26.7070261703091	0.000376256981141647	5.29789892823134	0.070725473694922	0.718793280337642	0.466018100319124	0.851910300273244
CDH6	0.0318393048101096	0.0457578661314821	0.948471634670887	-0.30378791305706	0.315730609060807	0.0119426960037479	41.8760325601261	3.46253688214813e-06	28.5430279262816	0.00017524269407155	13.3330046338445	0.00127284297556819	0.785079926397571	0.60867678795561	0.881962948745208
CDIPT	0.557552785195079	0.00274667112290843	0.0019141292565286	0.0625531820126511	0.394843825348842	0.457397007361494	27.6895170951822	0.00107469993699526	11.4638794259145	0.119625805345314	16.2256376692677	0.000299672952998169	0.674967245941392	0.368777469073547	0.832632255607439
CDK10	0.539388058248303	0.0649772280086583	0.0352030493444967	-0.0465070936954978	-0.161383032633016	-0.207890126328513	28.6904673259076	0.000730695361725862	8.73770711809635	0.272040188596208	19.9527602078113	4.64850359864138e-05	0.68630695701938	0.394122865312502	0.837585345970853
CDK2	0.0601274985006903	0.00519702082265384	0.299636872226936	0.161450142328213	-0.282624112154273	-0.12117396982606	22.5821739034675	0.00720610509184767	16.7553248337529	0.0190438752902011	5.82684906971462	0.054289494899453	0.601455553461217	0.202080492959398	0.800935214059352
CDK2AP1	0.629706096539761	0.0219704462076951	0.0801376584659567	0.0766745608788888	-0.483277332768791	-0.406602771889902	71.2513220390298	8.65027961077403e-12	30.321160250258	8.2904575407835e-05	40.930161788772	1.2945782190964e-09	0.873686554263933	0.787763220960732	0.924824120277635
CDK2AP2	0.122331609617184	0.0601421517214161	0.585418608246687	0.252925774359962	-0.377560586479185	-0.124634812119223	32.6477559906359	0.000153780137197406	32.6212493034426	3.11423059639683e-05	0.0265066871932618	0.986834095249669	0.724330211161177	0.478155543923521	0.854374552429271
CDK4	0.0634916215990033	0.739090924322471	0.330037029482654	0.30791743995707	-0.0727199915196539	0.235197448437416	61.0380268762768	8.45455227007212e-10	55.4960362992066	1.18885194960461e-09	5.54199057707007	0.0625996689934249	0.852550934874699	0.746536564876804	0.914223419264566
CDK5	0.178039870952923	0.00157652044042827	0.0593183258060985	0.195922720044224	-0.590343651125722	-0.394420931081498	45.7429009827587	6.72125225814315e-07	42.6084392196526	3.96957425361009e-07	3.13446176310596	0.208622082493063	0.803248158585476	0.646629055118345	0.890451414694068
CDK5R1	0.533353841055654	0.883560300534195	0.707799947529284	0.0515999664217689	-0.0127365835522591	0.0388633828695098	21.2748594869998	0.0114843591115699	19.5425001462894	0.0066474548840616	1.73235934071038	0.420555143449843	0.576965478643958	0.14590102121145	0.790471349687399
CDK5RAP1	0.0105156232179923	1.06060377221999e-16	1.06422491183144e-05	0.085785922158143	-0.260753017616606	-0.174967095458463	8.60575746557013	0.474432191248072	8.28212267045141	0.308375270684208	0.323634795118744	0.850596511359063	0	0	0.623721840872963
CDK5RAP2	0.983490463972488	0.00784940767770078	0.0197840134634297	-0.00138068080981271	0.220897236300739	0.219516555490926	15.7728961725702	0.0717782566397789	7.6559756332964	0.363904392799022	8.11692053927382	0.0172755984110348	0.429400922853255	0	0.726757491881399
CDK5RAP3	0.1761613192694	0.787157584478595	0.231373575347401	-0.0914590716366956	-0.0217903982153447	-0.11324946985204	13.5900232700396	0.137674472528299	11.7371900006206	0.109539539021902	1.85283326941901	0.395970076605812	0.337749478336707	0	0.684282963586973
CDK6	0.20716811721255	0.439844140432149	0.760011898042374	-0.109657632570958	0.0751902127330282	-0.0344674198379294	20.1473795065354	0.0170243390046861	12.273234169476	0.0919239376805055	7.87414533705944	0.019505229526317	0.553291781837902	0.0914433200050771	0.780367877351722
CDK7	0.714991080730117	1.6115824047532e-08	2.38992413724732e-06	0.0241298927722691	-0.459212708182041	-0.435082815409772	15.8543285553252	0.0699866112142635	14.896093313936	0.037354643384692	0.958235241389218	0.61932963442674	0.432331683515098	0	0.728058332163943
CDK8	0.684227442727237	0.0505502120644333	0.0451995267577196	-0.0283143191933246	-0.174659578388256	-0.20297389758158	19.0675981271365	0.0246242187886201	18.5119044431188	0.0098619640387341	0.555693684017637	0.757412816456796	0.527995086743964	0.0332019702614384	0.769560310132114
CDK9	0.58257652003927	0.00285897471737146	0.00265582980071522	0.035836913386521	0.249768928623913	0.285605842010434	23.7453160102603	0.00472265082364896	14.703967923849	0.0399869706259808	9.04134808641128	0.0108816864692071	0.620977880601331	0.246683000197147	0.809299714421611
CDKAL1	0.950348809001787	0.692453679638904	0.758695155142246	0.00702017894049641	-0.0544993319632786	-0.0474791530227822	62.4959905376903	4.41737213230456e-10	48.9367121331467	2.33466024037506e-08	13.5592784045436	0.00113668493768786	0.855990761606183	0.753317973514604	0.915929583365916
CDKL1	0.977430716218195	0.308049259366409	0.382629704818573	0.00155644938620019	0.0581399183947623	0.0596963677809625	12.6431347324157	0.179429929250223	8.33002934390212	0.304393619356625	4.31310538851358	0.115723368035339	0.288151222740281	0	0.658918410426321
CDKL2	0.626311333516465	0.00077230507488624	0.018448337190218	-0.0359983661382224	0.244918281182734	0.208919915044512	14.502144053815	0.105550671386578	12.7453400606067	0.0785616377144109	1.75680399320825	0.415446266063115	0.379402110018867	0	0.704097633241136
CDKL3	0.795111421671418	0.46573519922377	0.403325678910941	-0.0154471353126057	-0.0484782896783996	-0.0639254249910052	21.4129780407047	0.0109377264226624	19.6514096480096	0.0063739533625205	1.76156839269498	0.414457767942168	0.579694147031226	0.15217023637973	0.791636225077219
CDKL5	0.996622965121558	0.0727175324344478	0.108736108054791	0.000159122130575867	0.0705223672601898	0.0706814893907657	11.1641842811494	0.264622668024968	7.55237876735674	0.373712093277191	3.61180551379267	0.164326043127921	0.193850641179726	0	0.600220168731835
CDKN1A	0.859916819541267	0.000333883539334205	0.00113790276860776	0.0232736754402398	0.54156063892648	0.564834314366719	18.2105022404244	0.0328084098377163	13.9648851623183	0.051809441088949	4.24561707810608	0.119694987950546	0.505779693433086	0	0.760037928447392
CDKN1B	0.180435453762584	0.0120377356429926	0.232040936265087	-0.104275822784747	0.231155982990866	0.126880160206118	13.4415590359412	0.143622685856465	7.38699656617153	0.389727315227108	6.05456246976972	0.0484471757264167	0.330434812216723	0	0.680682851029802
CDKN2A	0.673358894802711	0.138082111431197	0.367153702507099	0.0217135592491746	-0.0759922958187704	-0.0542787365695958	14.9765490254587	0.0915821520862685	3.81202559145149	0.801156022995796	11.1645234340074	0.00376404268496303	0.399060492193436	0	0.713124906736023
CDKN2AIP	0.530838041977971	0.348393336225194	0.202347012409213	-0.08386196581513	-0.162871114364086	-0.246733080179216	39.0230265523853	1.14109464447322e-05	30.0130100459307	9.4439361469543e-05	9.01001650645449	0.0110534989594442	0.769366940621117	0.575422605899148	0.874718699540964
CDKN2B	0.766638988704188	0.613873494034947	0.876424612890829	-0.0351960229023507	0.057142400914986	0.0219463780126353	12.6011804414515	0.181498159714568	11.6499040238406	0.112675829286567	0.951276417610826	0.621488290569241	0.285781197895192	0	0.657641230307854
CDKN2C	0.954323431614746	0.0616464423764527	0.103024354682549	-0.00785347815263771	0.324723899918433	0.316870421765795	21.388106416877	0.0110342968402864	17.7687000853634	0.0130583257206596	3.61940633151353	0.163702722165097	0.579205385246341	0.151047439349509	0.791427559073494
CDKN2D	0.0349985832365769	0.326607733673335	0.345245996101074	0.115236314666179	-0.0523355585723215	0.0629007560938571	9.87318326926138	0.360849058217122	7.95341066219182	0.336720047607126	1.91977260706958	0.382936422017702	0.0884398927324581	0	0.656999840903725
CDKN3	0.86643778845148	0.0017008567686593	0.0100750540772281	0.0503559821915871	-1.12537409779267	-1.07501811560108	39.174314935813	1.0715932236516e-05	37.2416904264829	4.22116771457653e-06	1.93262450933013	0.380483580643608	0.77025762888907	0.577317747437479	0.875127103719915
CDO1	0.529112827484204	0.0129195720812555	0.00981671536367674	0.0816834223307676	0.384086373443505	0.465769795774273	21.0690446136164	0.0123473566928536	19.6355621440509	0.00641306427163688	1.43348246956552	0.488341054636012	0.572833027550594	0.136402869326952	0.788707470334713
CDON	0.715546132879883	0.102642749085721	0.249180928387319	-0.0575927217938752	0.295621097499924	0.238028375706048	184.853141294115	4.90763811628469e-35	28.947917727642	0.000147885211151697	155.905223566472	1.39833379102237e-34	0.951312701872454	0.927933178613071	0.967107568318665
CDR2	0.981715257017452	0.00623311686923179	0.0180375693835229	-0.00245774423025197	0.348970477546039	0.346512733315787	25.3668903792644	0.0025910362371715	23.8001282589368	0.00123525694756193	1.56676212032764	0.456858730200783	0.645206808345856	0.301736378523011	0.819726812378006
CDR2L	0.463861318264177	3.49074765539783e-06	7.03451360801228e-06	-0.0771965430779901	-0.567478255186094	-0.644674798264084	15.5483689852784	0.0769331041513203	10.5672518825027	0.158640776567015	4.98111710277563	0.0828636700289823	0.421161151467304	0	0.72308627598726
CDS1	0.178035904745641	0.000649945868939066	6.81204261926634e-05	-0.241168216266825	-0.757561349552483	-0.998729565819308	41.1923143695486	4.6144774021535e-06	33.8591366675169	1.8302121163128e-05	7.33317770203167	0.0255635223712432	0.781512640458647	0.601161016358117	0.880310781450052
CDS2	0.566298085965389	0.511871567914139	0.318616885827273	0.0536250396546581	0.0781615719787154	0.131786611633374	53.2546938263708	2.61521052273033e-08	45.7059250808426	9.97269230833635e-08	7.54876874552808	0.0229512156870769	0.831000812259982	0.703464150335552	0.903685421209259
CDT1	0.880565644590545	1.95258142489595e-05	0.000333178892460515	-0.0238212669691706	-0.701349439095302	-0.725170706064472	18.155486877256	0.0334118735782101	17.6185212604475	0.0138149829538962	0.536965616808473	0.76453856633485	0.504282090541202	0	0.759394409564838
CDV3	0.168592355928508	0.506901793900411	0.625551883051057	-0.076824113092942	0.0425916810108048	-0.0342324320821371	14.6899337685028	0.0998127016185946	9.98112158870218	0.189645817242664	4.70881217980068	0.0949498814857154	0.387335563125738	0	0.70776184445013
CDYL	0.626439207034433	0.0445677143049038	0.140494191752447	0.038997951785274	-0.199661920222016	-0.160663968436742	26.5952095591999	0.00163138981419724	11.4200252174125	0.121318170729853	15.1751843417873	0.000506699632434266	0.66159319106073	0.338738184288876	0.826817206716669
CEACAM1	0.505133335566163	0.000115213825504448	0.000122413507901829	-0.151191603247287	-1.10331613231101	-1.2545077355583	52.0820729337662	4.36161325540269e-08	44.9912121425773	1.37298499870283e-07	7.09086079118887	0.028856200255173	0.827195818195534	0.695758935162917	0.901849918698183
CEACAM21	0.742875635819184	0.148474441128606	0.13526304088388	-0.0626248689493676	-0.314831727721252	-0.37745659667062	32.2912826295766	0.000177308561424188	14.6339427186303	0.0409887142636357	17.6573399109463	0.000146472925498091	0.721287007913504	0.47148903784523	0.85301926067702
CEBPA	0.160975592980349	0.0016592577227724	0.000238213487168551	0.235208021236278	0.587161449995031	0.822369471231308	20.3386058462551	0.0159339407990058	9.45047761694044	0.221910267474494	10.8881282293147	0.00432188290235608	0.557491793290387	0.101111254975337	0.782160457465751
CEBPB	0.473575752073714	3.34133952651572e-06	4.52760821657847e-06	0.0820832925495024	0.602226612777527	0.68430990532703	11.3149937680297	0.254734099458711	10.5684874459287	0.158580260773414	0.746506322101018	0.688490911696753	0.204595231379686	0	0.608023013309683
CEBPD	0.374611744225758	2.76040666956334e-17	2.26525178710058e-15	0.131168618406466	1.38204749559093	1.5132161139974	9.34792317584859	0.40579724763202	5.049632015733	0.653906310431266	4.29829116011562	0.116583726691625	0.0372193020100432	0	0.637726651317295
CEBPG	0.377620536670718	0.714598239706355	0.776536955859017	0.0808334567255403	-0.04315968022095	0.0376737765045902	21.4006984326127	0.0109853041338992	17.936263877099	0.0122609001937299	3.46443455551362	0.176891756662612	0.579452977745584	0.151616224068761	0.791533262487341
CEBPZ	0.389119952780042	0.0765636547982623	0.326620957011565	-0.0963304056930299	0.261274789667986	0.164944383974956	38.6243525564478	1.34630380959622e-05	19.967274686736	0.00564080440099032	18.6570778697119	8.8851960808541e-05	0.766986385419745	0.570351627585794	0.873628417874206
CEL	0.00510097840760942	0.0385002498515647	8.93957828942336e-05	-0.515913008116847	-0.4200386933006	-0.935951701417448	15.8929512849182	0.0691509770501966	11.9428112998701	0.102455304450484	3.95013998504808	0.138751600328357	0.433711219605849	0	0.728669790245295
CELSR1	0.275266274350461	0.33047586046447	0.0983963743414178	-0.17146005262047	-0.187345735270703	-0.358805787891173	142.518527609324	3.11420264278451e-26	19.8044558709963	0.00600790747216499	122.714071738328	2.25412448297075e-27	0.93685031587843	0.903475459939169	0.958685298037776
CELSR2	0.464538616896578	0.00527952016717632	0.00364097091454328	-0.143469507370267	-0.664888228468289	-0.808357735838556	57.8890698031298	3.4135086341236e-09	42.6400440527252	3.91424166380928e-07	15.2490257504046	0.000488333064739778	0.844530236353644	0.730621555983428	0.910271783265751
CELSR3	0.760368075436489	7.41414024482291e-05	0.00300799285749024	0.022285472255665	-0.285984241208901	-0.263698768953236	16.797341010222	0.0519858085022527	15.2592013888549	0.0328166974589156	1.53813962136712	0.463443958494398	0.464200911648871	0	0.742060425134373
CENPA	0.969747081104064	5.41043342451559e-05	0.000874391849621986	0.00857634131224094	-1.00313313339465	-0.994556792082414	24.731375543921	0.00328315103487483	24.4402235997404	0.00095308284525072	0.291151944180541	0.864524207867817	0.636089792740533	0.281064865411239	0.815796123215789
CENPB	0.20307140818346	0.578612405985174	0.15965803900878	0.14414902922022	0.0759213578810449	0.220070387101265	36.281955805898	3.53292329953548e-05	33.1347773254083	2.49887899913967e-05	3.14717848048987	0.20729979670005	0.751942810135474	0.538116490401896	0.866779462429766
CENPE	0.212522491959902	0.00461918900698429	0.000932142366987032	-0.30781985219074	-0.804449808970513	-1.11226966116125	41.3309998189739	4.35364035524589e-06	41.0692823389005	7.85172989248417e-07	0.261717480073337	0.877341698894267	0.782245770984994	0.602707276533986	0.880649955427699
CENPF	0.526074955888992	4.12963406732072e-05	8.60982213354528e-05	-0.137633976940163	-0.994551317336584	-1.13218529427675	25.7607033800782	0.00223544874190995	23.0048310583131	0.00170130902469576	2.75587232176517	0.252098306878307	0.650630657586778	0.314006379740098	0.822069865063755
CENPI	0.166301776237861	5.79806257337095e-07	0.00209291611062155	0.0667094046100973	-0.240352249804586	-0.173642845194489	10.5571330589927	0.30728977297253	7.21619427158788	0.406722425083464	3.34093878740485	0.188158724386672	0.147495825835625	0	0.560592233440783
CENPJ	0.347734194146556	0.0579132984783838	0.0227775193964242	-0.0947535797497674	-0.223566727167818	-0.318320306917586	22.4869568167064	0.007457355903698	20.640273901269	0.0043406936536585	1.84668291543744	0.397189628882902	0.599767986688462	0.198216464751705	0.800213327616161
CENPM	0.679693082860271	1.11117533993306e-07	1.83970688370193e-05	0.0709799348268563	-1.09038877726957	-1.01940884244271	19.9201612189186	0.01841156179071	18.7409615549416	0.00903872024045187	1.17919966397698	0.554549153171131	0.548196427674867	0.0797124114625451	0.778192740499571
CENPN	0.620633449002367	3.52328464375914e-12	1.28710847685664e-07	0.0544524420612325	-0.828309029221248	-0.773856587160016	12.0382841576715	0.211159624285282	11.5845512961996	0.115075737759864	0.453732861471941	0.797027233521668	0.25238515039831	0	0.638797689422473
CENPO	0.710313955482225	0.0616162734255067	0.177151878609734	0.0394662069423752	-0.224319284029639	-0.184853077087264	34.5243268158129	7.22609034281103e-05	33.2584078619444	2.36970381241934e-05	1.26591895386846	0.531017937910947	0.739314250846513	0.510815127934021	0.861081027455508
CENPQ	0.916161801310086	0.0314412789507358	0.054235802431777	-0.00900225378506095	-0.212471540807688	-0.221473794592749	18.1163375036098	0.0338475584948427	15.4748589839271	0.0303719327952754	2.64147851968266	0.266937892542326	0.503210845006244	0	0.758933950793419
CENPT	0.365005397101312	0.459829435374693	0.187181492714886	0.077822719600633	0.0754840276855124	0.153306747286145	32.6301031921201	0.000154869461894559	15.674582619677	0.0282615218047595	16.9555205724431	0.000208044140627592	0.724181074543049	0.477829098455133	0.854308083014292
CEP135	0.123914190341896	0.573695508634497	0.550810756755515	-0.175710647591946	0.0794647564510399	-0.0962458911409057	30.6676120309173	0.000337505929011731	23.1756433721821	0.0015885876688357	7.49196865873517	0.0236123752504607	0.706530785933814	0.439012533086519	0.846477533484884
CEP164	0.528566335859487	0.0693307277129096	0.0404274062801547	0.0407975932642387	0.136712494870438	0.177510088134677	20.5997772500317	0.0145510317267348	11.3285160473272	0.124917402389818	9.27126120270449	0.00969998828357645	0.563102071893222	0.114022076446265	0.784554677368981
CEP170	0.0896897708681671	0.655390265209814	0.385796832634809	-0.153969857338689	0.0482992392700585	-0.105670618068631	24.7142960344948	0.0033040221292446	18.9604207008412	0.00831223531959475	5.75387533365355	0.0563069296620794	0.63583830235592	0.280493852982871	0.81568782618356
CEP192	0.184761240697346	0.0236627093154764	0.00343992317941515	-0.164684732369276	-0.339601332692796	-0.504286065062072	20.3717723538579	0.0157516720022681	20.097500430208	0.00536289000931191	0.274271923649874	0.871851679527963	0.55821222406819	0.102769406599945	0.782467918059777
CEP250	0.663742433775221	0.040533064340995	0.171158981720824	0.0221181264491592	-0.107663434787674	-0.085545308338515	14.5462220524424	0.104178592344779	13.8851313152575	0.0532625304305317	0.661090737184992	0.718531761901509	0.381282647305057	0	0.704968932819819
CEP350	0.0682835767111144	0.81625747825723	0.287428086503043	-0.300884434212244	0.0490189164921471	-0.251865517720097	73.197466927785	3.58271409409022e-12	60.3738833557595	1.27109718673168e-10	12.8235835720255	0.00164207960927388	0.87704492549067	0.794213020507162	0.926535923774901
CEP55	0.664541926491421	0.00387121713069795	0.00498906692663617	-0.16132598115732	-1.32442656707387	-1.48575254823119	53.3252840887181	2.53578353466107e-08	53.1509828572335	3.46118555194504e-09	0.174301231484634	0.916539040028863	0.831224527842617	0.703916278614258	0.903793562615903
CEP57	0.291383166872366	0.685760354760251	0.737602716666347	-0.105685679040403	0.0550283691455385	-0.050657309894865	25.1849269813215	0.00277328295672044	20.2499487109165	0.00505436184173752	4.93497827040493	0.0847975069999038	0.642643395127773	0.295929992283065	0.818620674583333
CEP63	0.706642942324283	0.32902969419491	0.563341419907102	-0.0286508231725375	0.0929212265661631	0.0642704033936256	26.5497775613428	0.00165973353801895	20.137703144434	0.00527980227326766	6.41207441690873	0.0405168554113137	0.661014109093545	0.337434129992584	0.826566022435842
CEP68	0.234642038023409	0.00505408634486031	0.11740023810525	-0.0777150970688005	0.21422940332366	0.136514306254859	11.5419412369498	0.240380728088704	6.91685551574141	0.437587943096887	4.6250857212084	0.0990091646802641	0.220235156700689	0	0.618724296860045
CEP70	0.0847259579104727	0.0330945501375316	0.00208838353768699	-0.350623315664253	-0.524087223603709	-0.874710539267962	49.5881315959983	1.28738323571319e-07	48.0554791442727	3.47278663049784e-08	1.53265245172556	0.464717202131493	0.818504958538783	0.678053320303437	0.897683522917349
CEP72	0.410983709867953	6.8638034675323e-06	0.00664108487884971	0.0267232381094994	-0.123622221876619	-0.0968989837671194	8.89186704694639	0.447315192687291	8.75912955499532	0.270415325631746	0.132737491951062	0.935785733439558	0	0	0.623721840872963
CEPT1	0.868316595504551	0.767388226759955	0.880352330901771	-0.0140179552752156	0.0326194598082698	0.0186015045330542	33.0674547215809	0.000129988254660676	20.8084954147484	0.00406417004230621	12.2589593068324	0.00217771383189966	0.727829067106084	0.485806527552165	0.855935517112463
CERK	0.34025294798787	0.766637493187295	0.667965883649567	0.119800180707669	-0.0453823759462201	0.0744178047614484	35.8055069417867	4.29237446280647e-05	28.3322214917566	0.000191401835618738	7.47328545003009	0.0238339862072319	0.74864201714467	0.531001196519103	0.865285721250942
CES2	0.770046488713193	0.0208513252940226	0.0701328119587807	-0.017197731586811	0.170643217232024	0.153445485645213	17.1637500446236	0.0462125718879647	14.8714449398592	0.0376830569458724	2.29230510476431	0.317857359335398	0.475639066252937	0	0.747032602862638
CETN2	0.781248794561332	0.000811510948327753	0.00167389665433607	-0.0200071958730216	-0.287539381538605	-0.307546577411626	12.3929802265595	0.19205042622712	8.02554338939018	0.330346903263033	4.36743683716933	0.112621975436431	0.273782428804976	0	0.651062368555972
CETP	0.950922374816439	0.0225321662948203	0.0518988011695028	0.00720321750678332	-0.296153280315601	-0.288950062808817	29.6541306624606	0.000502286050025792	20.3815163641985	0.00480196350359315	9.27261429826206	0.00969342799747271	0.696500966342838	0.416802216084269	0.842057590115705
CFB	0.818724843576954	2.3039595832468e-10	6.19797891398824e-08	0.0294478491801672	0.957356065017128	0.986803914197295	11.2775906880084	0.257160404383319	10.4935261765579	0.16228754701573	0.784064511450451	0.675682318985901	0.20195720442578	0	0.606144017613106
CFD	0.0768232374979868	1.0471079065371e-13	1.6420465042904e-13	0.394942833774808	1.66623297683975	2.06117581061456	8.08196769151895	0.525907452087182	6.72537821576603	0.458022456003249	1.35658947575293	0.507481644153254	0	0	0.623721840872963
CFDP1	0.794433557469916	0.09728601780914	0.103039023240353	-0.0167504613692502	-0.128051043700585	-0.144801505069835	15.6331450941252	0.0749490771329262	13.2475987384243	0.0663006195105558	2.38554635570088	0.303378773124104	0.424300104309648	0	0.724487325479403
CFH	0.510156946790345	1.2948598898973e-05	0.000773093954631921	-0.321094840972952	2.66739977691656	2.34630493594361	129.89576745417	1.24593271243152e-23	89.6801633544566	1.43922050451455e-16	40.2156040997137	1.85051464536923e-09	0.930713677771099	0.892827158041131	0.955206987514156
CFI	0.43914993987982	0.0498452413795001	0.245805796139446	0.059088570338208	-0.188293552927268	-0.12920498258906	4.97181905733945	0.836757908437036	4.66377763411883	0.700916440838788	0.308041423220624	0.857254265711298	0	0	0.623721840872963
CFL1	0.669913416196846	0.00568878118969362	0.0296230374123403	0.0353675678330753	-0.280787636245883	-0.245420068412807	30.120616106048	0.000418462313106585	29.0119916155662	0.000143960213201188	1.10862449048185	0.574467217927245	0.701201331064644	0.427224027659257	0.844126414394304
CFLAR	0.729544258149003	0.128887402527538	0.300497966487084	-0.0368034644879204	0.183142902059492	0.146339437571572	35.7300716423345	4.42654505645701e-05	17.0643863229094	0.0169856913939165	18.6656853194249	8.84703880971996e-05	0.748111336297003	0.529855863432614	0.865045857286816
CFP	0.136435181013369	0.000114869278097945	2.68771431319049e-05	0.0952097978053704	0.223251342597589	0.318461140402959	10.3810686180271	0.320525151931235	8.14147184072988	0.320284617743901	2.2395967772972	0.326345582964983	0.133037230447431	0	0.545380626358236
CFTR	0.0346223046474135	0.179379706122711	0.0051536601251246	-0.320714958256917	-0.193702104149776	-0.514417062406693	23.0952651724046	0.00598587363264297	12.5601447651046	0.083578698725942	10.5351204073	0.00515617525673441	0.610309735228602	0.22233298264764	0.804725545678125
CGGBP1	0.550671356751383	0.90079996172159	0.766958670358994	-0.0317796926318566	0.0086020764090264	-0.0231776162228302	14.4206597844392	0.108128674208021	13.4181746834579	0.0625518260807696	1.00248510098133	0.605777482770897	0.375895407385481	0	0.702468170612977
CGRRF1	0.677925153912725	0.246469548613008	0.189334309606993	0.0342741346496832	0.11036012263301	0.144634257282693	18.1907149311151	0.033024282104709	15.2700712077891	0.0326891758358423	2.92064372332597	0.232161538804129	0.505242095537126	0	0.759806949924203
CH25H	0.599194501640077	0.00433418668674354	0.00503714921142383	0.135184254352128	0.81090169925994	0.946085953612068	45.2245319302837	8.3848707389879e-07	21.6450811838424	0.0029239739089572	23.5794507464413	7.58206192737127e-06	0.800992965192563	0.641948623897027	0.889390733994949
CHAC1	0.343253192884051	0.34834795666506	0.987192276209212	0.0971616247362364	-0.0991326847820544	-0.00197106004581801	23.8582113878657	0.00453119485780488	17.5803342100445	0.0140139665523272	6.27787717782125	0.0433287631333261	0.62277138660204	0.250770619416532	0.810069612252353
CHAF1A	0.217932845670421	2.95371708364833e-11	1.27658114643293e-05	0.0717243426175093	-0.387688654727016	-0.315964312109507	10.1671871215007	0.337120883810767	9.93068258976086	0.192535777221109	0.23650453173981	0.888471893206896	0.114799413795818	0	0.523217995209464
CHAF1B	0.952020119373612	0.0015626135998525	0.00802487814377821	-0.00614967818715945	-0.337568465238668	-0.343718143425827	15.2914317592788	0.0832356485932394	15.248384522763	0.0329440612683799	0.043047236515811	0.978706361856905	0.411435100278374	0	0.718724333219807
CHCHD2	0.157184370233975	0.0155887165609838	0.230508170057274	0.119744885005012	-0.260631707204728	-0.140886822199717	27.9087939293892	0.00098791746292105	25.6094634964849	0.000591316284567915	2.29933043290415	0.316742791906418	0.677520998479172	0.374495696365857	0.833745817866194
CHCHD3	0.237957242164846	0.000226469681437379	0.0159142660519879	0.0644687470754038	-0.252809374830025	-0.188340627754621	16.0143788330742	0.0665819266317526	9.0139715516803	0.251654502352702	7.00040728139394	0.030191234632205	0.43800505197164	0	0.730569554517718
CHCHD7	0.168314943702137	0.00447806231384068	0.000523804088050185	0.0582191766610939	0.119602268513869	0.177821445174963	7.97506685696902	0.536660827762341	7.32278340890636	0.396062914190003	0.652283448062664	0.721702897539356	0	0	0.623721840872963
CHD1	0.236215863483955	0.700010214234529	0.251699686944807	-0.157512875956773	-0.0645576193701073	-0.222070495326881	32.4730321891491	0.000164901811211158	28.8803294807599	0.000152139792146205	3.59270270838925	0.165903106936458	0.722846947350751	0.474907645782003	0.853713705835245
CHD1L	0.930358425764944	0.0617964041397981	0.116138246965355	0.00372443655769096	-0.0961734712919373	-0.0924490347342463	10.707135342302	0.296318655242816	5.66945475573855	0.578830837403504	5.03768058656344	0.0805529704228059	0.159439036467337	0	0.5719501751887
CHD2	0.181208935840274	0.236741177878225	0.916923378784556	-0.066890318915158	0.0739672408773868	0.00707692196222888	18.3982412575533	0.0308244744283987	9.10849979605942	0.244959822170424	9.28974146149466	0.00961077195668093	0.510822807788485	0	0.762203292711305
CHD4	0.402043092193215	0.018699397375215	0.0079034563449309	-0.0510860536659913	-0.180073727393063	-0.231159781059055	16.0335534716571	0.0661842011491335	15.7807465476521	0.0271967438003058	0.252806924005014	0.881259220437576	0.438677145655233	0	0.73086645948968
CHD8	0.800335749646061	0.192839913576785	0.332503925794181	-0.0210611157454346	0.141826749163982	0.120765633418548	25.0308321335732	0.0029372628981967	15.3849601044891	0.0313694822124477	9.64587202908407	0.00804313766933384	0.640443435840532	0.290943211613707	0.817671976423235
CHD9	0.144884508866943	0.102113070401096	0.717907827118433	-0.156466962490436	0.210143488825457	0.0536765263350208	42.470496418951	2.69558642864276e-06	41.7519069175444	5.80434650497087e-07	0.718589501406555	0.698168535354057	0.788088184531225	0.614998845502037	0.883359784741867
CHEK1	0.431427924271431	1.58367716672066e-12	5.52614611738829e-08	0.0810495266061942	-0.825377250984872	-0.744327724378677	13.2230022109632	0.152772546343151	12.2924765845601	0.0913416480542313	0.930525626403101	0.62797004468263	0.319367882088223	0	0.675153068400847
CHEK2	0.154273376657371	0.259082990806144	0.786379945947492	0.0538198467069517	-0.0427154337074405	0.0111044129995112	9.76861110759752	0.369540305383946	6.46009097441358	0.487166535271915	3.30852013318397	0.191233503425981	0.0786817183253139	0	0.653328053001364
CHERP	0.8186384595367	0.362993584154759	0.33362685185928	-0.0154594478985114	-0.0719002772955875	-0.0873597251940988	23.4361207465426	0.00528770654155783	20.5061408287182	0.00457416800912435	2.92997991782443	0.231080311763377	0.615977400981444	0.235276887344409	0.807154571221408
CHFR	0.940063820050582	0.000360370782919272	0.00117991935846786	-0.00420227645301324	-0.249215678923666	-0.253417955376679	16.8649708781033	0.0508729881220153	13.46201035606	0.0616203406525404	3.40296052204317	0.182413304799649	0.466349508395227	0	0.742996272113583
CHGA	0.767088320622676	0.0273046592973023	0.122130880808051	0.0513839900051285	-0.396399361199296	-0.345015371194167	15.2865207228841	0.0833604614597082	11.4267983875682	0.121055423546074	3.8597223353159	0.145168351146852	0.411246014501723	0	0.71863920588632
CHI3L1	0.315245594427411	0.0467049802683811	0.33630451603995	-0.220433956605226	0.497063736489501	0.276629779884276	33.5487419044955	0.00010713604818833	19.5938384098983	0.00651714786737479	13.9549034945971	0.000932676873927619	0.731733606415983	0.494327022894407	0.857681028678843
CHI3L2	0.840670368890752	0.842522577369704	0.950115982676034	-0.00469294381660306	0.00329811884118527	-0.0013948249754178	8.55193394405112	0.479618031690751	6.18410785853912	0.518424235220134	2.36782608551196	0.306078693204702	0	0	0.623721840872963
CHIA	0.47550481859767	0.0377055588817454	0.218835507239939	0.138093860310882	-0.439909255235398	-0.301815394924516	30.1219998877786	0.000418235280710378	13.0845058474125	0.0700759953711399	17.0374940403661	0.000199689475560018	0.701215057647896	0.427254428991755	0.844132462483826
CHIC2	0.216830929719094	0.149605265019707	0.713679242023485	0.114714823106513	-0.160525991660374	-0.0458111685538609	26.57115375323	0.00164633846001053	18.1908412099523	0.0111380024643971	8.38031254327765	0.0151439181232205	0.661286819398802	0.3380482894269	0.826684308114179
CHKA	0.190499671842644	0.102599572563235	0.0161572360255544	-0.13003993789698	-0.184842514138859	-0.314882452035839	22.7968191822592	0.00666912086512764	14.8336609376622	0.0381917328838467	7.96315824459701	0.0186561557132439	0.605208080651712	0.210668198998905	0.802541010782753
CHKB	0.854671791448969	0.380148868532388	0.370127401021543	-0.0110667635912088	-0.0618709334770643	-0.0729376970682731	16.0568796626799	0.0657032507644803	14.4569125906581	0.0436264853110531	1.59996707202177	0.449336361925294	0.439492592018473	0	0.731226529859845
CHL1	0.7112860943124	0.0459922005784066	0.149399016620982	-0.174843194398106	1.12074744847209	0.94590425407398	194.354584199008	5.04698242935629e-37	156.599717065449	1.66547585450482e-30	37.7548671335599	6.33336867132995e-09	0.953692885418208	0.931864482533058	0.968528178245192
CHM	0.419573093214778	0.558843067923303	0.259582234302162	-0.0344710418909656	-0.0278065185478484	-0.0622775604388139	12.4292188489469	0.190178912920575	12.1882015143756	0.0945371640167644	0.241017334571289	0.886469404028542	0.275899788282949	0	0.652237603580399
CHML	0.836240831962946	0.207421955022238	0.243754079977082	-0.00483572331057328	-0.0230387231640286	-0.0278744464746019	5.66644653267345	0.772781583336445	5.37004136589506	0.614902035002398	0.296405166778409	0.862256418419729	0	0	0.623721840872963
CHMP1B	0.872166127766943	0.232769239596323	0.329091330681536	0.00820302990536026	-0.0864123160074549	-0.0782092861020946	8.8019712179814	0.455751326948487	5.97987535044803	0.542101169922257	2.82209586753337	0.243887571171123	0	0	0.623721840872963
CHMP2A	0.222346727331671	0.0221828943120041	0.236804887141108	0.0985475464028458	-0.231257029819926	-0.13270948341708	21.9095639329752	0.00917005596579372	21.4365471341051	0.00317500901447735	0.473016798870098	0.789379251934367	0.589220487110906	0.174039868248248	0.79570465725564
CHMP2B	0.586341790073018	0.145400490840661	0.37082959265454	-0.0499684941387322	0.168080446359521	0.118111952220789	23.57062063624	0.00503434283904134	22.3383026496752	0.00222065201683409	1.23231798656477	0.540014659115343	0.618168730518599	0.240276992895819	0.808094375199322
CHMP5	0.54826222457676	0.105575501708606	0.0683172242572157	-0.0686864566579649	-0.232567404761244	-0.301253861419209	26.0136800340281	0.00203248694627275	11.1924602368805	0.130441537502321	14.8212197971476	0.000604801714323254	0.654028188698129	0.321681269186958	0.823539453094525
CHMP6	0.104075979574549	0.293502482002118	0.822996570055903	0.155027659357395	-0.125181425721685	0.0298462336357101	34.2705302007212	8.00757816205767e-05	30.3420279995773	8.21757695035483e-05	3.92850220114396	0.140260888592188	0.737383695341527	0.506623044313151	0.860213731757172
CHN1	0.300971383596276	0.333808384235363	0.928402248006773	0.100258639728875	-0.1117169026042	-0.0114582628753251	16.2022356363004	0.0627766142472971	14.2251325460769	0.0473190060782865	1.97710309022339	0.372115293072758	0.444521101777095	0	0.733443095013859
CHN2	0.775600378413625	3.73834870587864e-05	0.000628164277033047	-0.02817983028111	0.467180485601799	0.439000655320688	25.4103638145147	0.00254924204274482	21.5932172398591	0.00298454273709319	3.81714657465566	0.1482918055407	0.645813807873972	0.30311061130254	0.819988852280837
CHODL	0.0129218457788486	0.00178105043937736	8.81090054133657e-06	-0.363597915053639	-0.324901258180065	-0.688499173233704	4.50684349873663	0.875008760933283	1.55869777800159	0.980207689202807	2.94814572073504	0.228990935228242	0	0	0.623721840872963
CHORDC1	0.180394127596899	0.348480671386161	0.0836219783583347	-0.19997431546999	-0.180729265510786	-0.380703580980776	54.4190449407321	1.57131148634854e-08	21.2589641733008	0.0034051929145794	33.1600807674314	6.30057160501627e-08	0.834616722696954	0.710759463815112	0.905436392933484
CHPF	0.0884787575088445	0.0213641058489517	0.00113734390308728	0.217948569399751	0.346479482959677	0.564428052359428	24.7740070713402	0.003231609711223	15.4469032330275	0.0306788981522921	9.32710383831269	0.00943289793698329	0.636716015536637	0.282486532515027	0.816065817091662
CHPT1	0.970026882380702	0.0110459370302851	0.0295537817208512	-0.00363014603707207	0.27681870215629	0.273188556119217	15.3510862232372	0.081732752435828	10.0292748330155	0.186920550651741	5.32181139022168	0.0698848986622409	0.413722268957322	0	0.719753016935188
CHRD	0.537244832401502	0.54518560596582	0.319161425591094	0.0773650485864679	0.0827261293201923	0.16009117790666	17.5648119478812	0.0405716422675369	17.3203490811223	0.0154432856799004	0.244462866758937	0.884943539327442	0.48761193534522	0	0.75221363576451
CHRNA10	0.521866418422394	0.206883854739168	0.613776525010576	0.0371672347933124	-0.0724616505278286	-0.0352944157345162	15.4787302944275	0.078597824633472	8.39980603796675	0.298662162933032	7.07892425646068	0.0290289367293964	0.418556959853476	0	0.721921491204642
CHRNA3	0.84408244714236	0.632214484136961	0.802325884356832	0.0323726498506697	-0.0823302347054517	-0.049957584854782	44.8176008968329	9.97168252046656e-07	11.6840966328605	0.111437906721645	33.1335042639725	6.3848539287159e-08	0.799186038076483	0.638192141604391	0.888542367536622
CHRNA5	0.315943608383603	0.691327435429817	0.604042412100941	-0.063128131249844	0.0250073513636648	-0.0381207798861791	12.8802468786799	0.168100256685304	5.85003648146073	0.557365086339771	7.03021039721916	0.0297446736911887	0.301255629277007	0	0.665859599883365
CHRNA6	0.183595197622578	0.134141112914345	0.885073343511691	0.116080006140659	-0.130695340588348	-0.014615334447689	26.3124032791543	0.00181577912837875	13.3199610971309	0.0646858616345267	12.9924421820233	0.00150913130106285	0.657955987352544	0.33054297165885	0.825240304253922
CHRNB1	0.0836408023616044	0.600207645085411	0.424937189991259	0.110862676123672	-0.0405686525592665	0.0702940235644055	14.9103768063803	0.0934273733649264	11.5288491462558	0.117156743528727	3.38152766012447	0.184378636247491	0.396393523995395	0	0.711910194886896
CHRNE	0.280004805398655	0.908471987111522	0.309987059079015	0.077035145995588	0.00836295450982637	0.0853981005054144	16.4742145139684	0.0576152528853945	8.7735733948772	0.269323986606754	7.70064111909119	0.0212729161089534	0.453691707585273	0	0.737469452750114
CHST1	0.515647310694521	0.955053356073791	0.582379290600152	0.101721026755349	0.00958727817972108	0.11130830493507	30.93866556384	0.000303289460033878	21.8925192747827	0.00265107915704865	9.04614628905727	0.0108556114915657	0.70910186861715	0.444688691448117	0.84761390315874
CHST10	0.115203497823782	0.561387070283507	0.522487950658208	0.212228731767717	-0.094557035791628	0.117671695976089	51.2247957318575	6.33291354131417e-08	33.1424100522032	2.49070603282549e-05	18.0823856796543	0.000118429484760005	0.824303838181969	0.689883442234198	0.900459551402284
CHST11	0.595159870171697	0.161303653837186	0.0983467617735134	0.0732032898639478	0.230003415440974	0.303206705304922	25.8531206072576	0.00215912321440482	14.9415771357761	0.0367556350588205	10.9115434714815	0.0042715789791925	0.651879549214904	0.316828590029273	0.822609894843211
CHST12	0.194914939858049	0.0795356224425995	0.0124836365120838	0.100040625361683	0.146286983341881	0.246327608703564	18.1305431035092	0.0336888618161743	12.7503825482192	0.0784289306335294	5.38016055528999	0.0678754902685322	0.503600088060349	0	0.759101275277418
CHST2	0.404715761720279	0.0124954733418843	0.00633579342853114	-0.0855457620195365	-0.248440790907362	-0.333986552926898	13.2421449726828	0.151952074158858	12.3433346956212	0.0898185588161775	0.898810277061543	0.638007564878844	0.320351799609044	0	0.675648979852394
CHST4	0.0252699824398901	0.000830762878404361	0.000199635546694168	-0.259968208541669	-0.205268006553643	-0.465236215095312	8.16813527417891	0.5172951925328	6.53007601242005	0.479388098668614	1.63805926175885	0.44085924320914	0	0	0.623721840872963
CHST5	0.983600392995871	0.327384356223079	0.390170536326565	0.00104493292052845	0.04933129376866	0.0503762266891884	16.8673943778164	0.0508335171774767	13.0466640135051	0.070979560569813	3.82073036431124	0.148026320153331	0.466426183060226	0	0.743029652216126
CHST7	0.736009472307377	0.274334551446752	0.229498285680103	0.0642025098591937	0.256457643221393	0.320660153080587	25.8185551614781	0.00218736965323161	24.3196738244827	0.00100089838014751	1.49888133699545	0.472630836138709	0.651413491432386	0.315775542493349	0.822408344773062
CHSY1	0.65624893403165	0.823402941470584	0.600266060525756	-0.0721663483298262	-0.0440778955418427	-0.116244243871669	27.7183813156277	0.0010628656420143	23.1298597309082	0.00161806479891872	4.58852158471953	0.100835904396253	0.675305715095067	0.369535688281235	0.832779783581225
CHUK	0.656281649033018	0.162899739375566	0.120870482091435	-0.0420382861471165	-0.169240964079568	-0.211279250226684	21.622829042126	0.0101543636433336	20.1725134296649	0.00520886638081786	1.45031561246106	0.484248145550986	0.583773243433316	0.161538128662684	0.793377947400634
CIAO1	0.0320720535855343	0.255624167684976	0.707752399012692	0.0782142964791717	-0.0570483514346666	0.0211659450445051	11.8970120438687	0.219177752781862	8.03382289196675	0.329620888371849	3.86318915190191	0.144916933091117	0.243507532243082	0	0.633475360859249
CIAPIN1	0.152803397346043	0.000185463602263402	0.0196342585659573	0.105566575016305	-0.351395414526493	-0.245828839510187	24.4076580661646	0.00370127366819041	22.190617808158	0.0023551068386229	2.2170402580067	0.330047026871505	0.631263270912651	0.270099054101769	0.813718866728261
CIB1	0.930935180700642	0.0303464344057072	0.046372308429758	-0.00987539067516202	-0.316601643884478	-0.32647703455964	23.7698915432562	0.00468032200823823	23.633273325235	0.0013213273042563	0.136618218021205	0.93397172987552	0.621369749053256	0.247576271536814	0.809467908162856
CIB2	0.187592483722772	0.597937001329755	0.611826681113373	0.208808164940193	-0.10041415584225	0.108394009097943	41.671268733501	3.77387294852532e-06	29.4303648295355	0.000120740150808672	12.2409039039656	0.0021974625910061	0.784023854479751	0.606453913162826	0.881473359807328
CIC	0.678087604123613	0.022321726161733	0.0204947727717042	0.0413986474884786	0.278354313945171	0.319752961433649	26.6607302221051	0.00159133984148401	20.7892917731114	0.00409485189268183	5.87143844899371	0.0530925201300765	0.662424850143906	0.340610548711125	0.827178033288797
CIDEB	0.273520864183847	0.0021550768251706	0.000478177043193009	0.0995012258010295	0.344186579060494	0.443687804861524	23.3539198953315	0.00544854103316819	19.074958253596	0.00795574077428019	4.27896164173549	0.117715942820583	0.614625722776452	0.232191401128153	0.806575058206192
CILP	0.331337602344663	0.0170840783922589	0.221398317444806	-0.166915300600675	0.443869361236936	0.276954060636261	11.6707885469912	0.232511234171495	9.81696879821665	0.199185137013116	1.85381974877458	0.395774816611762	0.228843881134301	0	0.624328488671002
CINP	0.0904992159578212	0.435660565391957	0.620563621649454	0.132973470332775	-0.0778122965693009	0.055161173763474	35.2273899664208	5.43235782928165e-05	34.2812870857729	1.52573795937246e-05	0.946102880647835	0.623098017989374	0.744516979299945	0.522088456856917	0.863423315878179
CIRBP	0.969270103300912	2.99304183018392e-05	0.000208339220593531	-0.00255893199502066	0.342141861765733	0.339582929770712	12.8780352104466	0.168203147108544	4.97840848806155	0.662598270141173	7.89962672238503	0.0192582957853452	0.301135627219032	0	0.665796915824215
CISH	0.606294260277848	0.634557328590661	0.987900795573878	0.0530005820648382	-0.0510214567170674	0.0019791253477708	16.2569041375148	0.0617067472231427	13.2959560562786	0.0652174974589031	2.96094808123616	0.227529804446018	0.446389058834923	0	0.734264857526579
CITED2	0.581540552331459	7.71831297355557e-06	0.000851675751991418	-0.094142895870294	0.854790612323487	0.760647716453193	15.3936103101716	0.0806762136481207	7.59888060235067	0.369288164951977	7.79472970782088	0.0202953221812343	0.415341832185195	0	0.720480323289251
CIZ1	0.288978210488991	0.129454785003826	0.0342740842291081	0.119541432620011	0.219219748525794	0.338761181145805	75.4712417395891	1.27546395806196e-12	65.8267383613787	1.02558296199608e-11	9.64450337821063	0.00804864367676762	0.880749278896799	0.801293356183603	0.928433522853049
CKAP2	0.406596486456995	1.5849413481373e-05	3.21953454550666e-05	-0.116769557241392	-0.655023277470024	-0.771792834711415	20.1745767229323	0.0168650681335655	19.2293409492494	0.00749846233177845	0.945235773682835	0.623368222874914	0.553893986297627	0.0928296317708677	0.780624916298902
CKAP4	0.936001167256229	5.87601226818292e-07	1.74680503648594e-05	0.00493361737429204	-0.384068110933179	-0.379134493558887	10.9088201936168	0.282010691570803	9.05878613132658	0.24846296320833	1.85003406229021	0.396524665748363	0.174979526634212	0	0.585426297439304
CKAP5	0.367767617556935	0.00031006265499607	0.021360167053386	0.0459090196035788	-0.196969894335709	-0.15106087473213	3.24178154746936	0.953932710554826	2.28082181909161	0.942678418038061	0.960959728377753	0.618486531047862	0	0	0.623721840872963
CKB	0.931626232642048	0.383925358813974	0.412489537230895	-0.0254013064284226	-0.310700564716584	-0.336101871145007	30.8032163264391	0.000319940088051365	20.3156446199108	0.00492676674050477	10.4875717065283	0.00528022877679524	0.707822718750474	0.441865625220788	0.84704836767645
CKLF	0.0268415977004629	0.00797826533024619	0.646710788111218	0.194215994602036	-0.243928551323609	-0.0497125567215732	14.9024944382352	0.0936493434792907	5.55182445490456	0.592940443602156	9.35066998333067	0.00932240168772637	0.396074258755716	0	0.711764582236184
CKMT2	0.87419348808347	0.0131628804729184	0.0384351271609204	-0.0218680504355663	-0.331102014635768	-0.352970065071335	14.7966671205194	0.0966747495656071	12.3942750544707	0.0883159300477319	2.40239206604874	0.300834189030552	0.391754918408677	0	0.709790315667245
CKS1B	0.132135042485323	0.0057090848321817	0.168645014109464	0.191159183496231	-0.43803381890262	-0.246874635406389	22.1370353020332	0.00845467187608299	16.9139119292293	0.0179598083039825	5.22312337280393	0.0734197954897179	0.593441493984816	0.183720234509189	0.797508371760369
CKS2	0.836004584451615	2.46159006045035e-05	0.000331262216703046	0.0520109985763526	-1.37245350665281	-1.32044250807645	36.372893228413	3.40382856775947e-05	33.0898549438653	2.54752127488064e-05	3.28303828454763	0.193685582727986	0.752562988501295	0.539451703257039	0.867060468809895
CLASP1	0.155043416395811	0.77097784134956	0.417821141264723	-0.0766626585463079	0.0178973380344385	-0.0587653205118693	15.3107708106135	0.0827457639595556	9.33702331061239	0.229356155220825	5.97374750000116	0.0504448938195014	0.412178517246099	0	0.719058898766219
CLASP2	0.241082683792109	0.43941427141802	0.141063232094752	-0.0822278245582508	-0.0674156519344859	-0.149643476492737	15.1952126581945	0.0857115031589816	14.5132687496588	0.0427700959968816	0.681943908535647	0.71107885065376	0.407708190569713	0	0.717044057795444
CLCF1	0.146481291121344	0.200585909229413	0.896008823372241	0.114452472840624	-0.100867630277765	0.0135848425628588	4.98485647210985	0.835626355471392	4.07650558660532	0.770924509181947	0.908350885504534	0.634971322356693	0	0	0.623721840872963
CLCN2	0.99876763734959	0.440806363203232	0.500950171848479	8.09478143356593e-05	-0.0448581760528556	-0.0447772282385199	12.3490419503597	0.194339458361694	11.230434243344	0.128878655936623	1.11860770701569	0.571606847476673	0.27119852404924	0	0.64961943841226
CLCN3	0.132599160898073	0.00273390231900949	0.000208815251737021	-0.13071890597651	-0.343555554657182	-0.474274460633692	25.5742384166528	0.00239748721602592	19.9311092773319	0.005720423387116	5.64312913932093	0.0595127579754058	0.648083362117262	0.308246480520094	0.820969006255577
CLCN4	0.969917293843719	0.496189911042627	0.532762914260603	-0.00112249180107928	-0.020028506355635	-0.0211509981567142	11.0322398393408	0.273505533632673	10.9307626933609	0.141667762573291	0.101477145979851	0.950527131519793	0.184209178637854	0	0.592851996236228
CLCN6	0.772952547782552	1.32821797697898e-05	5.88657977690642e-05	0.0205339899799666	0.365019723976556	0.385553713956523	16.2759771024865	0.0613373866064077	15.3409209197656	0.0318693180886276	0.93505618272091	0.626549127849516	0.447037806496727	0	0.734550057482345
CLCN7	0.965050265091683	0.897474265105325	0.885145234669717	-0.00388814487993731	-0.013595232074228	-0.0174833769541653	36.13470118617	3.75227626757573e-05	35.9121127992164	7.53141135997721e-06	0.222588386953589	0.894675502511553	0.750931937872379	0.535939001238393	0.866321669484067
CLDN1	0.69674267164246	0.000758599489263504	0.00199079392112826	0.0901909723334773	0.869183877491688	0.959374849825165	27.25718042512	0.00126808607201466	21.4738952121867	0.00312855951404268	5.78328521293325	0.0554849977008672	0.66981177584657	0.357215968811319	0.83038741151055
CLDN10	0.948685818572173	2.52405467344364e-08	3.07740609291816e-06	0.0147064145249236	-1.52752016122882	-1.51281374670389	20.458501687416	0.0152843215194157	15.7281760831214	0.0277191845351312	4.73032560429462	0.0939340064656148	0.560085086507783	0.107079697441291	0.783267184587126
CLDN11	0.94497536334453	0.0161071655429006	0.0383616209714328	-0.0387459612078516	1.66169963346849	1.62295367226064	383.464512403394	4.60772667307289e-77	252.864445253667	6.80543025588363e-51	130.600067149727	4.37074782716147e-29	0.976529770790022	0.96793621156904	0.982820131802111
CLDN15	0.886352421596582	0.0351842000948078	0.0590643482721313	0.0156099313020276	0.268645350940468	0.284255282242496	24.7756916396021	0.00322958921620877	9.41922214092538	0.223941835037863	15.3564694986768	0.000462791120483374	0.636740716226297	0.282542603361305	0.816076455736596
CLDN3	0.799142233652845	0.00251580851342294	0.0130950386290695	0.107968836363972	-1.64382710796542	-1.53585827160144	113.963776704345	2.28841054353171e-20	106.126842751397	5.83192219461233e-20	7.83693395294775	0.019871534936201	0.921027538220775	0.875724838009456	0.949815798912854
CLDN5	0.00890403847381551	7.44194982843286e-42	7.87563176756484e-42	0.262749967087899	1.63186357063796	1.89461353772586	10.6276901459721	0.302094238820855	10.6053267459324	0.156784963269353	0.0223634000397528	0.988880582828929	0.153155589184073	0	0.566095988066787
CLDND1	0.324894571908008	0.169794791940568	0.623639244440488	-0.0799155573422431	0.136753191586961	0.0568376342447175	16.2343571023925	0.0621459802363163	11.103008834229	0.134188512591545	5.1313482681635	0.0768673450743784	0.445620178043658	0	0.733926711574084
CLEC10A	0.364035158627305	0.00386889101103817	0.00155886843115888	0.160257612639088	0.588849518990372	0.749107131629459	37.9644649493648	1.7689094051426e-05	19.1773162348201	0.00764965347128772	18.7871487145446	8.32573323028438e-05	0.762936208583375	0.561704882790092	0.871777624267006
CLEC11A	0.123766720969666	0.657070544407067	0.133394824501912	0.346576125873874	0.12094213359586	0.467518259469734	43.0968088751003	2.06917558351609e-06	32.5113125905259	3.2642828668376e-05	10.5854962845744	0.00502792380609907	0.791167832725549	0.621455611352265	0.884793235888836
CLEC1A	0.605402860368048	0.00128364685169777	0.00121686992997647	0.0883385263476828	0.677177723844672	0.765516250192355	37.3192035878956	2.30806297120419e-05	13.5924467022315	0.0589234364240176	23.7267568856641	7.04368953900767e-06	0.758837297296475	0.552929889933267	0.869909779549817
CLEC2B	0.665490506857872	0.000107340598551083	0.00221952396395409	-0.0586413109296373	0.617404803778962	0.558763492849324	14.3462374056867	0.110530954246361	8.46848802793548	0.293099107646488	5.87774937775123	0.052925252616158	0.3726578094663	0	0.700958139842129
CLEC2D	0.12574100452192	0.119510535441963	0.858819365224611	-0.134308324399702	0.155394815508748	0.0210864911090461	16.578069460275	0.0557482039253999	10.1572770677942	0.179834548178156	6.42079239248083	0.040340627300577	0.457114109603285	0	0.738967108288404
CLEC4A	0.822049466452635	3.5315047735894e-10	8.99321975150693e-08	0.0131913798881032	0.386234457191598	0.399425837079701	7.78914040584851	0.555527664830878	6.0927458944007	0.528962661657581	1.6963945114478	0.428186146713455	0	0	0.623721840872963
CLEC4E	0.31485896324375	0.117577180289535	0.0214233172833284	-0.0627207425560028	-0.0827432273817788	-0.145463969937782	9.79230085523596	0.367559969473309	6.01064960084976	0.538506400702437	3.7816512543862	0.150947131318542	0.0809105915911798	0	0.654166729330772
CLEC5A	0.796967202354201	0.0901600728104724	0.102182585965774	0.02355292163271	0.161660420502604	0.185213342135314	11.1892864725689	0.262957194925104	10.0902409123399	0.18351701880449	1.09904556022902	0.577225208010317	0.195659167180685	0	0.601562118138491
CLEC7A	0.0660860794643671	1.51124900462017e-05	3.46691266670576e-07	0.0687030149718169	0.191506065647341	0.260209080619158	6.36324032804127	0.703084794814544	2.06987839535391	0.955871630572012	4.29336193268734	0.116871414917823	0	0	0.623721840872963
CLGN	0.0517206300576222	0.398506589175202	0.0298850685312523	-0.456242565214067	-0.230373480830817	-0.686616046044884	52.1682680602221	4.20089776186632e-08	32.6236374422925	3.11104789392034e-05	19.5446306179297	5.70082075172484e-05	0.827481334254559	0.696338111993738	0.901987403733809
CLIC2	0.912891975776811	0.0554921331062664	0.105739972920168	-0.0135010032935587	0.281581055570455	0.268080052276896	26.3966733182263	0.00175881659372448	24.4310916016234	0.000956625340701218	1.96558171660286	0.37426511902521	0.659047945492976	0.333004442773597	0.825713526554868
CLIC3	0.498699150506406	0.234384674732406	0.580803866348038	-0.0766880880158034	0.163175852822406	0.0864877648066022	11.4171134640701	0.248197394292994	5.83575828384779	0.55905277971567	5.58135518022228	0.0613796096047635	0.211709682283248	0	0.612980138915851
CLIC4	0.868445821537223	0.635555670135641	0.590347666082264	0.0197798895298458	0.0687155257830484	0.0884954153128942	17.04895117361	0.0479549014070157	9.59084681077547	0.212969326352156	7.4581043628345	0.0240155874728766	0.472108289339753	0	0.745500291811449
CLIC5	0.95676967553018	0.81187234801218	0.874221352939374	0.0118646018500014	-0.0583628142570562	-0.0464982124070548	30.978299967992	0.000298579936459652	18.9250116900732	0.00842552297507822	12.0532882779188	0.0024135800424104	0.709474050890489	0.445509755115867	0.847778517503731
CLINT1	0.15419231861417	0.0811134594992111	0.0101272555027768	-0.161798108754093	-0.247162224247305	-0.408960333001398	45.7746647144454	6.6306951158886e-07	31.6658659474738	4.68367807195175e-05	14.1087987669718	0.000863601274534381	0.803384687661954	0.646912121838479	0.890515694712965
CLK1	0.140442612395	0.17829861282936	0.870923952890557	-0.279585206823866	0.324076122160695	0.0444909153368291	35.5293638613718	4.8039860413318e-05	28.33280200617	0.000191355382192316	7.19656185520174	0.027370734301206	0.746688400188753	0.526782963959609	0.864403092636216
CLK2	0.222584094675938	3.66551031816658e-05	1.76547801426378e-05	-0.0484921036943546	-0.163873627232452	-0.212365730926807	7.79657246107214	0.554769836686955	3.28112158756523	0.857835972911367	4.51545087350689	0.104588106672741	0	0	0.623721840872963
CLK4	0.0582735722660012	0.295011022474557	0.665380213970577	-0.267037256196904	0.181300799377012	-0.0857364568198921	39.2981377251435	1.01783628193897e-05	38.1526646661899	2.83424244307427e-06	1.14547305895348	0.563979977231566	0.770981514112775	0.578857100574363	0.875459215982013
CLMN	0.468632370093478	0.0312872559884021	0.0168592732295316	-0.119634238104995	-0.43066683543533	-0.550301073540325	42.8856735100338	2.26229328654987e-06	20.5021189827272	0.00458135310235218	22.3835545273066	1.37870989237548e-05	0.790139707193958	0.619301789240099	0.884314290816529
CLN3	0.53114235546408	0.481488922739258	0.924531142197798	0.0354739746882045	-0.04183938472638	-0.00636541003817546	12.7193121313636	0.175723794116549	4.27497502402602	0.747616755983739	8.44433710733759	0.0146668042415721	0.292414565579564	0	0.661198542421819
CLN5	0.429303122487627	0.0173299110267733	0.133623067758698	-0.0780171681086576	0.282675012482135	0.204657844373477	29.2854715971556	0.00057995141012007	23.3445964552432	0.00148427882488957	5.94087514191247	0.0512808664041228	0.692680380094199	0.408314394740504	0.840379167687162
CLN6	0.271107645252477	2.35648976984416e-05	0.0168096544063353	0.0447512627598818	-0.168943154252477	-0.124191891492596	10.1400529536294	0.339266636881059	7.73240949774649	0.356780156069543	2.40764345588295	0.300045326339122	0.112430670613152	0	0.520037365715891
CLN8	0.267910044560697	0.840683193193492	0.512137137212088	0.116494855803846	-0.0249137102364192	0.0915811455674271	27.1344308593125	0.00132890512036046	10.0591219885143	0.185247763796531	17.0753088707982	0.00019594933336347	0.668318084626005	0.35386194498218	0.829737790350194
CLNS1A	0.215245205721385	0.208306334273272	0.826163568437026	0.0647054202548157	-0.0809016506927968	-0.0161962304379811	11.68548667124	0.231626291909997	3.74139386542377	0.809035313102484	7.94409280581625	0.0188348499785041	0.22981384916124	0	0.624948468229023
CLOCK	0.393349772525984	0.0256884706829812	0.202467444560197	-0.0522440106932538	0.159650721606804	0.10740671091355	15.0799757121099	0.0887624763367607	10.9381021231685	0.141341858370194	4.14187358894129	0.126067626914482	0.403182062636042	0	0.71499645595727
CLP1	0.354110078220285	0.0654608004462701	0.331974539753503	0.0583442869428161	-0.141226761230189	-0.0828824742873733	20.463016593178	0.0152603553735205	14.0979827287894	0.0494658274076915	6.36503386438858	0.0414811184580107	0.560182148168689	0.107303066683835	0.783308606123553
CLPB	0.267040906064275	0.0373849521823602	0.298477882099131	0.0706483331467318	-0.159893105286285	-0.0892447721395534	19.1599594137409	0.0238666302753233	19.0406399084127	0.00806098087821671	0.119319505328221	0.942085020977235	0.530270403728231	0.0384393506488398	0.770533565654412
CLPP	0.23680572651184	0.40108039446649	0.913308466472967	0.103683474217551	-0.0904748504654096	0.0132086237521416	19.1107720228281	0.024267326592485	17.7004888910523	0.0133969511260645	1.41028313177582	0.494038630288059	0.529061411582464	0.0356563906365326	0.770016463107903
CLPTM1	0.261570700305069	0.98771622592015	0.419447958429884	0.137329872229017	0.00234764192997636	0.139677514158993	36.4734701604056	3.26646305884447e-05	11.8111714799268	0.106942107473861	24.6622986804789	4.41214611168311e-06	0.753245305137703	0.540920084225855	0.867369759938396
CLPX	0.443531241398066	0.204549038379841	0.0974763254062583	-0.0642670047569433	-0.137329067203361	-0.201596071960304	25.8555816954011	0.00215712558611139	21.7259331890274	0.00283192844595128	4.12964850637379	0.126840580437035	0.651912685391224	0.31690345428429	0.822624225885085
CLSPN	0.652615993996151	0.241872667159911	0.526845049225998	0.0377243830385399	-0.101156101828807	-0.0634317187902675	44.2967896426638	1.2443431511676e-06	8.85457246846062	0.263266526309639	35.4422171742029	2.01289132145283e-08	0.796825005319758	0.633275239169314	0.887435802344486
CLSTN1	0.861149571644125	0.303423784067817	0.425617178580606	-0.0265836434796102	0.196664186910388	0.170080543430778	61.3932792981595	7.21885539222309e-10	47.5442349867069	4.37093681942193e-08	13.8490443114526	0.000983372905008871	0.853404149397346	0.74822113022996	0.914645961221672
CLSTN2	0.670035738150451	0.129664698472078	0.310155228333616	-0.0919244390358336	0.39505580819475	0.303131369158917	32.7777498427198	0.000145986941245528	16.5506425397663	0.0205351777225416	16.2271073029535	0.000299452829150208	0.725423494804084	0.480547822090624	0.854861986508494
CLSTN3	0.534602868065281	0.564768554317124	0.329419566793076	0.0531838199015372	0.0550280654957614	0.108211885397299	16.3646322748843	0.0596466562247379	15.3104388445975	0.032219654549406	1.05419343028673	0.590316340669999	0.450033471646484	0	0.735865685767792
CLTA	0.108563936933328	0.318017083764549	0.733327704589687	0.0869619089941905	-0.0627508006869326	0.0242111083072578	21.2194902218817	0.011710710991714	18.260857385751	0.0108468940544245	2.95863283613057	0.227793350593128	0.575861629761533	0.143364321491049	0.790000158034903
CLTB	0.198667563453626	0.117211473963966	0.0201785686056157	0.135701798799794	0.197565649251153	0.333267448050947	32.5289742043331	0.000161257605270327	28.2103619940378	0.000201403079031041	4.31861221029542	0.115405172316264	0.723323583969607	0.475951620870711	0.853926007147257
CLTC	0.543394675894324	0.0667698239280734	0.0549007805464571	-0.0179189966547898	-0.0684420197240853	-0.0863610163788752	8.09389935235214	0.524711866705512	4.05804862105164	0.773067595488973	4.03585073130051	0.132930962343888	0	0	0.623721840872963
CLTCL1	0.602032098617544	0.0384591181348134	0.227956956950265	-0.030200632418821	0.111650146327203	0.0814495139083819	11.6098412691939	0.236208581932513	11.5509593557501	0.116326779341475	0.0588819134437486	0.970988206275462	0.224795603030247	0	0.621716337605897
CLU	0.486932305378593	0.00778612744834597	0.00503226010437957	0.223674931446894	1.01024037274089	1.23391530418779	73.4160155002331	3.24457760029501e-12	15.5447444720727	0.0296171534649018	57.8712710281604	2.71277119839086e-13	0.877410944482932	0.794914209405104	0.926722975351074
CLUAP1	0.471224158013551	0.330328995181741	0.173656016319835	-0.0665429153390684	-0.11708448632315	-0.183627401662218	27.9528464242838	0.000971325857126674	17.6622338579626	0.0135905224385875	10.2906125663212	0.00582668947381269	0.678029211644746	0.375632956631385	0.833967552171229
CLUL1	0.0976503541149444	0.00216602058003735	0.331645224753589	0.142428100880929	-0.238822666827064	-0.0963945659461345	8.84860294161245	0.451365362640501	7.87693132458456	0.343571071797911	0.971671617027883	0.61518280680092	0	0	0.623721840872963
CMAS	0.989868030049743	0.819285328166818	0.842979337855227	0.00111835472096188	-0.02732305881404	-0.0262047040930782	15.4673586672931	0.0788726961952281	11.5829526792155	0.115135003890603	3.88440598807763	0.143387719287824	0.418129481988986	0	0.721730077341558
CMKLR1	0.170560355177182	3.06226335258576e-17	1.92202731380068e-15	0.0527784719401112	0.386946510468379	0.43972498240849	8.22549976542903	0.511590880772296	7.77498627646781	0.35285307956198	0.450513488961217	0.79831123044347	0	0	0.623721840872963
CMTM6	0.979237845676544	3.99146150828462e-26	3.80697881045597e-18	-0.00196002586376898	-0.906905203624846	-0.908865229488615	10.9293603698839	0.280582037031757	9.53796250293099	0.216302883485236	1.39139786695289	0.498725750018737	0.176530035115347	0	0.586701354459063
CNDP2	0.389189538327584	8.5266154671731e-05	6.70573712320054e-05	-0.142245287566323	-0.763087889234787	-0.905333176801109	38.4899164430282	1.42340870689253e-05	24.4432452833511	0.000951913500215274	14.0466711596771	0.000890849033424506	0.766172524346173	0.568616042298533	0.873256092642002
CNGA1	0.0524794466333574	0.770807462651988	0.0617314721867599	-0.294063667270644	-0.0434823485435266	-0.337546015814171	38.9816944973396	1.16084505116867e-05	37.3055684411322	4.1050703560029e-06	1.67612605620737	0.432547544962199	0.769122401782349	0.574902086291398	0.874606617346773
CNIH3	0.322980183772365	0.220969619253926	0.0691295791939152	0.11951244069772	0.160564260813514	0.280076701511233	18.0057275114495	0.0351071483202853	13.5277400290592	0.060247455476147	4.47798748239031	0.106565683102358	0.500159046932312	0	0.757621492854298
CNIH4	0.586744436476985	0.120587177647401	0.352512239162573	0.0442730127320829	-0.14682897887487	-0.102555966142787	17.7891480682315	0.0377001104280268	9.77956978751283	0.201412987617714	8.00957828071864	0.0182281324309327	0.494073579831935	0	0.755001136178679
CNKSR2	0.427321519812776	0.579030975347069	0.235119755198065	-0.0511026306887711	-0.0382886175299382	-0.0893912482187093	13.3529454679792	0.147275310352078	7.43872602072203	0.384670953997982	5.91421944725716	0.0519689048130765	0.325991406047281	0	0.678475087918811
CNN2	0.173009300724422	0.0439290417102612	0.00594576638325804	0.21816675699614	0.379534598851522	0.597701355847661	38.4122373856026	1.46993272669864e-05	38.287842665047	2.67127607589562e-06	0.124394720555593	0.939697409546978	0.765699667279123	0.567607211096796	0.873039867171783
CNN3	0.512064293453981	1.44131570086457e-10	8.31643041283367e-10	0.0519228299189715	0.588414534305939	0.64033736422491	10.4007715886961	0.319024839095704	8.69738708448323	0.275118655702334	1.70338450421289	0.426692249782483	0.134679583793429	0	0.547201068169683
CNNM2	0.516960378418516	0.0592990646206218	0.243416769663412	-0.0483447508579265	0.163525354219436	0.115180603361509	35.3588113912203	5.14951108227175e-05	14.3316530930695	0.0455873722533007	21.0271582981503	2.71650551147339e-05	0.745466557107326	0.524142170590662	0.863851617969141
CNNM3	0.868876121094457	0.811465423273232	0.742283942801715	0.0175714557169479	0.0323760673339377	0.0499475230508856	31.3587173054233	0.000256872296171986	18.7427250086453	0.00903264625045304	12.615992296778	0.00182167996056952	0.712998465072948	0.453277278303234	0.849338837071107
CNNM4	0.69759721165962	0.0282921044345816	0.115145092003173	0.0286638529944452	-0.177820363948789	-0.149156510954344	16.7884393155437	0.0521339248056104	13.4706218476459	0.0614388534832679	3.31781746789787	0.190346585571288	0.463916816158887	0	0.741936616530263
CNOT1	0.827221748764482	0.0572807487382516	0.126438309681366	0.014595443723875	-0.15584188712693	-0.141246443403055	32.7996615092799	0.000144712101845132	8.65809611564129	0.278144043215551	24.1415653936391	5.7243434471581e-06	0.72560692440519	0.480949054695234	0.854943795757523
CNOT2	0.982121750077088	0.246115671948198	0.306415058636187	-0.00110923973281912	-0.0686542621993318	-0.0697635019321509	16.8987439491196	0.0503254493564985	8.85056569008562	0.263563676828186	8.04817825903396	0.0178797028318593	0.467416038310416	0	0.743460482508265
CNOT4	0.289322960220738	0.553164036981914	0.797640358916616	-0.0411802612743491	0.0277243096518776	-0.0134559516224715	15.3659465315253	0.0813621469921384	13.6024541818609	0.058721069960456	1.7634923496643	0.41405926019528	0.414289254388897	0	0.720007740220707
CNOT7	0.538787966834407	9.0553447397701e-05	0.00267001135339597	0.0315834642514038	-0.252306197744401	-0.220722733492997	12.4466889246178	0.189281960057509	10.3994280924852	0.167045364334906	2.04726083213261	0.359288203942172	0.276916129702635	0	0.652799476126712
CNOT8	0.610468246977704	1.93182095751408e-06	5.33362686697303e-06	-0.0369547880721387	-0.450876888947145	-0.487831677019284	19.064640701641	0.0246488449912016	11.6395472289179	0.113053181945628	7.42509347272308	0.0244152647847226	0.527921866409718	0.0330334398248824	0.769528985393534
CNP	0.15374971783287	0.338879435441527	0.0601853241615323	0.141780765638792	0.119427389325873	0.261208154964666	56.2395032040528	7.06435610133574e-09	46.3579978165903	7.44590711640042e-08	9.8815053874627	0.0071492151771722	0.839970136874334	0.72151091904737	0.908041072905206
CNTFR	0.0136103597029556	0.650824426378251	0.0893580395976697	0.117209302926379	-0.0218204480284664	0.0953888548979122	10.4801422693701	0.31302993609128	8.39681088621674	0.298906532816615	2.08333138315329	0.352866425535211	0.14123303208355	0	0.554220449478419
CNTN1	0.801812997044301	0.596608650174122	0.512899685993042	0.0515289766140692	0.126698764334033	0.178227740948102	49.0028772011835	1.6577563435589e-07	46.8440159164689	5.98700629307207e-08	2.15886128471458	0.339788932006366	0.816337314989687	0.673614741772207	0.896649799539491
COASY	0.663502559630273	4.76216248960152e-06	1.31088989458351e-05	-0.0274241558923297	-0.348530143815512	-0.375954299707841	13.7340747468325	0.132104116551008	12.0671770469672	0.0983712447742462	1.66689769986528	0.434548008099514	0.344695571714746	0	0.687664549268564
COBL	0.22424177196886	0.000228326318823926	6.1607718373136e-05	-0.254417155712233	-0.929313776701614	-1.18373093241385	28.9958090945369	0.000649096771118499	23.7403898270992	0.00126542317662022	5.25541926743773	0.0722437375164855	0.689610316764856	0.401483342099813	0.839032457681605
COBLL1	0.604783675920761	0.0835199121419543	0.24863264436119	-0.101028961464633	0.410663343894522	0.309634382429889	85.5224240882588	1.28299201843617e-14	65.7596107315951	1.05797089671633e-11	19.7628133566639	5.11163230483079e-05	0.894764442239008	0.827744678695913	0.935708676321721
COCH	0.945402953215782	0.0954848332964821	0.166630681134421	0.00958000858728797	0.22993767272498	0.239517681312268	21.7352109925023	0.00975713440872228	5.96086814087603	0.544325967156799	15.7743428516262	0.000375530289407156	0.585925344681282	0.166478495863185	0.794297064531197
COG2	0.25804065573753	0.000536322974676067	0.017690693982164	0.0363317792086682	-0.156233941066608	-0.11990216185794	5.46699209571416	0.791849137506745	5.09329973018521	0.648578425179868	0.373692365528949	0.829571328940674	0	0	0.623721840872963
COG4	0.464632041813846	0.0733870025896049	0.289219847417185	0.0488654431619563	-0.146130676152566	-0.0972652329906097	19.9410986189147	0.0182794058860437	13.8507527050643	0.0539004320841393	6.0903459138504	0.0475880805876175	0.548670804352612	0.080804624414547	0.778395270195981
COG5	0.7685430392138	0.000213721432116535	0.0023990966488403	0.0293275098882622	-0.480155576240475	-0.450828066352213	24.3711596097921	0.0037515206299131	12.1451708040535	0.0958847860263439	12.2259888057386	0.00221391153437108	0.630711047644041	0.268843465427116	0.813481349227321
COG7	0.0764665597182001	0.535800969116948	0.468024899263835	0.0857937429663662	-0.0368909576022168	0.0489027853641494	14.5765958473641	0.103242189355254	7.41534169344699	0.386951412122284	7.16125415391705	0.0278582235267408	0.382571891665126	0	0.705565272910539
COIL	0.87989640741113	0.00041905753120008	0.00290209291814822	0.00810295148914777	-0.22844826626619	-0.220345314777042	17.3761959785773	0.0431405406921467	16.4522566946476	0.0212908475475412	0.923939283929666	0.630041466472585	0.482050040693838	0	0.749809582098787
COL14A1	0.680214683163985	5.3285585083838e-06	0.000297804416098682	-0.071326749638314	0.932259679622083	0.860932929983769	31.205263076035	0.000272960025233628	20.8279960312489	0.00403324190196208	10.3772670447861	0.00557962604202444	0.711587113427932	0.450168434837013	0.848713681768753
COL15A1	0.667220499177629	0.601916171329695	0.445591606002753	0.0853925417892189	0.125640430295802	0.211032972085021	31.063933084804	0.000288648020186711	20.9969319062906	0.00377469362326486	10.0670011785134	0.00651596089750786	0.710274936034978	0.44727605309372	0.848132846135272
COL16A1	0.830059263244552	1.22807683005138e-09	3.37035852132747e-08	0.049079177690903	1.68111694922781	1.73019612691871	18.7793268603945	0.0271359959341202	9.90581771862957	0.19397382200491	8.8735091417649	0.0118342835915418	0.520749595184855	0.0165288234921621	0.76645888969411
COL17A1	0.751210005405494	0.308308461439278	0.274972148004473	-0.0497717375496956	-0.163377723046174	-0.21314946059587	22.1448664860504	0.00843101873296749	18.1549716853189	0.01129002633721	3.98989480073146	0.136020808623473	0.593585267011235	0.184049844391297	0.797569822059646
COL18A1	0.712502082686499	0.0727211263234929	0.183306768822001	-0.0490598734374426	0.293532929535823	0.244473056098381	31.1359053684839	0.000280551553330374	9.07772252270808	0.247123968134602	22.0581828457758	1.62228239270282e-05	0.710944650766125	0.448752518415013	0.848429248727849
COL1A2	0.909243838793861	0.0732068962493851	0.146975492415023	-0.0183119798331333	0.324864403250505	0.306552423417372	15.6089679678768	0.0755101809027129	10.3736508646572	0.16836917033817	5.23531710321961	0.072973526695754	0.423408388144432	0	0.724089633202353
COL3A1	0.764441927878002	0.127341709515046	0.116927938003767	-0.0531868232956365	-0.348775616396328	-0.401962439691964	41.0442959148724	4.90993880462749e-06	25.8713482805076	0.000531031715276931	15.1729476343648	0.000507266618835265	0.780724707309722	0.599498221757225	0.879946465667723
COL4A1	0.983565745919654	0.442918401562209	0.508509548950688	0.00291489392696678	-0.138090350515903	-0.135175456588936	23.8632665210818	0.00452279922552971	23.2817936622336	0.00152224675799636	0.581472858848148	0.747712727122892	0.62285129774463	0.250952704111498	0.810103922150621
COL4A2	0.799579055705208	0.705612571304349	0.607209428406235	0.0505690607751849	0.102836890876498	0.153405951651682	55.3286130988072	1.05434622727983e-08	50.7370591206848	1.0349281804751e-08	4.5915539781223	0.100683133175503	0.837335521424917	0.716227170926846	0.906757342919245
COL4A4	0.903469156889081	0.000143548232356094	0.00250520438880699	-0.0141898429159805	0.457552683347952	0.443362840431971	20.1487979204553	0.0170159975773511	9.98365740762123	0.189501481134938	10.1651405128341	0.00620394278232793	0.553323228734004	0.0915157134911854	0.780381299983355
COL4A5	0.773777957881353	0.25846590194417	0.493132704170335	0.0179852689039727	-0.0803774764286922	-0.0623922075247195	6.53811746521835	0.685084479313584	3.25852000261832	0.860101835152762	3.27959746260003	0.194019088331068	0	0	0.623721840872963
COL4A6	0.57578622800991	0.0728317068018959	0.0492898734021038	0.050779186679327	0.165573986550994	0.216353173230321	23.5227182320304	0.00512321011024602	20.9685457943971	0.00381698368693415	2.55417243763328	0.278848621739859	0.6173911572964	0.238503046054223	0.807760850839317
COL5A1	0.842823372118356	0.68862198549853	0.823427548865894	0.0603848403482202	-0.160260274113696	-0.0998754337654754	79.8327572557087	1.74459418119822e-13	59.0922076007712	2.29078687821495e-10	20.7405496549374	3.13506728853327e-05	0.887264322198311	0.813657120463047	0.931795982325765
COL5A2	0.983747352514212	0.668436470961675	0.701637583573437	-0.00356931919672038	-0.0914524927174759	-0.0950218119141963	28.5623114363248	0.000767852478682245	24.5302311791895	0.000918846983036362	4.03208025713531	0.133181805098261	0.684899451500482	0.390983490600413	0.836969352829889
COL5A3	0.305606252376957	0.898844338672183	0.381486597779795	-0.121881327953856	-0.0174286549530901	-0.139309982906946	21.6114796762111	0.0101953257251452	9.06619883802301	0.247938132120318	12.545280838188	0.00188723889705881	0.583554660076941	0.161036266250758	0.79328460317515
COL6A1	0.987640397811337	0.0162420672603352	0.0339052740634966	-0.00196133912299579	0.365671430345255	0.363710091222259	34.5584472820617	7.1269246797269e-05	17.4933353703011	0.0144775750521808	17.0651119117606	0.000196950928161965	0.739571632760491	0.511373654731802	0.861196730139858
COL6A2	0.716121274185633	1.58347431789355e-05	5.45356079460767e-05	0.0709169140568209	1.05182448866021	1.12274140271703	48.012368779185	2.54050251859343e-07	45.0316621363314	1.34838467110767e-07	2.98070664285358	0.225293040616882	0.81254830309681	0.665835096630657	0.894847907971208
COL7A1	0.291856015537688	0.000162934181393855	5.24656673605624e-05	-0.283256455012948	-1.2159002234154	-1.49915667842834	34.6181738875956	6.95655386889449e-05	28.6259756071699	0.000169259615071081	5.99219828042568	0.0499816600314247	0.740020948845459	0.51234847946196	0.861398756709213
COL8A1	0.181854984843759	2.61159810032002e-05	0.0088222190962306	-0.257353292197102	0.871845115185676	0.614491822988574	69.5662546783891	1.8519653256098e-11	18.7665884570546	0.00895083667182328	50.7996662213346	9.31092093462780e-12	0.870626929082099	0.781862217083922	0.92327146973357
COL8A2	0.237626254740621	1.03612247114964e-15	5.09109333775559e-15	0.164478109634016	1.31102174519866	1.47549985483268	19.917731458959	0.0184269565241527	14.1120339761705	0.0492242236215624	5.80569748278853	0.0548666961856551	0.548141312250107	0.0795855120729786	0.778169209227784
COL9A2	0.474704291370403	0.192734292257071	0.106279752795444	-0.146107010511476	-0.283028984575391	-0.429135995086867	26.1846570800268	0.00190555890267374	15.6559740299962	0.0284521583900882	10.5286830500305	0.00517279806525852	0.656287268819532	0.326779560717273	0.82451744676468
COL9A3	0.998148943116899	0.0246212363099747	0.0390489900990944	-0.000168913790236092	0.187253876297951	0.187084962507715	14.0298214243266	0.12126836952493	8.33851936749472	0.303691950001226	5.69130205683186	0.0580964319973172	0.358509297602696	0	0.694291442481211
COLEC11	0.688250522448111	0.0564925029173393	0.0517999142282728	0.192348453195354	1.11482805150275	1.3071765046981	96.6388927686854	7.51357992441556e-17	28.4053893893791	0.000185633502833154	68.2335033793062	1.5250462008771e-15	0.906869793908521	0.850133558057198	0.942126901965474
COLEC12	0.85689063655986	0.00712120755884793	0.0127186976112016	0.0276933722841419	0.501275653750948	0.52896902603509	32.7568053349216	0.000147215821216684	17.6353238861927	0.0137282867235681	15.1214814487289	0.000520489561760746	0.725247932208907	0.480163759850952	0.854783693545804
COLQ	0.359871543650808	0.000127966877486642	0.00857787404164798	-0.0477661583636288	0.228091321671043	0.180325163307414	10.4737620139125	0.313508940973939	8.20640749785684	0.31474560721703	2.26735451605567	0.3218475611766	0.140709900793516	0	0.553673860018339
COMMD10	0.7101955192358	2.4815304313247e-08	2.23827823972001e-06	-0.0162146987041189	-0.279076888090974	-0.295291586795093	9.02995762134687	0.434513443831131	8.42650750573271	0.296490173588047	0.603450115614155	0.739541368065433	0.00331758161035485	0	0.624970174374061
COMMD3	0.551270899224004	0.222572019859538	0.508950530511618	0.0362067205649404	-0.0909811299602621	-0.0547744093953217	13.2956311603175	0.149679161787449	11.4412144203885	0.120497855432659	1.85441673992897	0.395656697209374	0.323085915104078	0	0.677022528774693
COMMD4	0.155247111661492	0.266143113269955	0.977657126806416	0.107810562758653	-0.104876658167759	0.00293390459089378	32.3766682753482	0.00017136976079115	20.5322110906875	0.00452785710808225	11.8444571846606	0.00267922262367289	0.722022046139545	0.473100232307082	0.853346409373481
COMMD8	0.319209136151542	0.0205936412659417	0.00578527824441305	-0.120048727963434	-0.356308661510962	-0.476357389474396	23.8572983741057	0.00453271280249224	17.3212114753016	0.0154383222303989	6.53608689880414	0.0380808613662767	0.622756950142836	0.250737724261579	0.810063414009091
COMMD9	0.164888791560684	0.340250210855456	0.904233566558192	0.104623204014947	-0.0916510189332755	0.0129721850816717	25.110431807107	0.00285141963247815	22.2091191152704	0.002337838206642	2.90131269183654	0.23441637935687	0.641583224488688	0.293527256243677	0.818163423708479
COMT	0.122150694730124	0.0328488256785142	0.00258704084440371	0.121278751763674	0.194839814249352	0.316118566013027	24.371408173001	0.00375117622051922	20.5863390183004	0.0044331511891957	3.78506915470047	0.150689390490598	0.6307148140102	0.268852029648521	0.813482969082217
COPA	0.255090283205837	8.41179698700898e-10	1.244439566534e-05	0.0393453351348688	-0.229707037050187	-0.190361701915318	10.1095091539538	0.341692828653337	7.84080145900445	0.346841115730852	2.26870769494938	0.321629876163208	0.109749062695086	0	0.516339210520343
COPB1	0.570102533167707	0.00425326817442306	0.00328418139086276	-0.044084462090584	-0.290988044945315	-0.335072507035899	26.8960108089763	0.00145524745982354	17.7925070739431	0.0129420787209291	9.10350373503321	0.0105487082478716	0.665377885816572	0.347254305084733	0.828460056997967
COPB2	0.796256555400144	2.14482223017938e-10	1.93569676263224e-09	-0.0180979887164578	-0.603219967727182	-0.62131795644364	16.3822455617304	0.0593158267926812	12.4336064161761	0.0871712581505521	3.94863914555419	0.138855761346518	0.450624765323724	0	0.73612511742555
COPE	0.395108263964971	0.0250436585741925	0.187714579609711	0.0935844631084262	-0.289940725083524	-0.196356261975098	36.8329541168146	2.81872397176534e-05	35.7515104040216	8.07534910000429e-06	1.08144371279295	0.582327743612207	0.755653592935913	0.54609768456037	0.868462520207017
COPS2	0.231592482578951	0.42124340623639	0.925249358631864	-0.136360031828936	0.120532873973492	-0.0158271578554436	30.3239592128387	0.000386361422624878	20.3439191090464	0.00487281675922333	9.98004010379239	0.00680552802712082	0.703204982672924	0.431659565783621	0.845009650894128
COPS3	0.210358048409215	4.09310496041582e-09	2.71294290434504e-05	0.0578846469883942	-0.309905069552988	-0.252020422564594	9.97347039198993	0.352637210080521	6.8350216952077	0.446257289562249	3.13844869678223	0.208206615537296	0.0976059840486174	0	0.66044884087056
COPS4	0.312930071033383	0.0287863963901424	0.385650209064669	0.0354515797304014	-0.0730411341340533	-0.0375895544036519	8.28781682165998	0.505421678388975	7.71661280487292	0.358244712666689	0.571204016787055	0.751561671669176	0	0	0.623721840872963
COPS5	0.358512955458419	0.00782284467731431	0.0829404772567161	0.0600467401055153	-0.223133634767652	-0.163086894662137	15.5918315569598	0.0759101553448161	15.4734097742481	0.0303877744433139	0.118421782711675	0.942507981410441	0.422774677425077	0	0.723806854580273
COPS6	0.17082010334207	0.940220438506093	0.36963106283177	0.155391735560422	-0.0109817095194075	0.144410026041014	43.6225446738668	1.65638970046937e-06	42.7681230288074	3.69774376160535e-07	0.854421645059347	0.652326012710024	0.793684663118893	0.626720708066477	0.885967373084427
COPS7B	0.968713324585388	0.745618039524102	0.798469411806142	0.00239249813131457	-0.0234241196583033	-0.0210316215269888	25.7420282795198	0.0022511866649919	15.9103297506146	0.0259483469298159	9.83169852890523	0.00732949057266811	0.650377200185102	0.313433481461853	0.821960292484585
COPS8	0.780181961450733	0.928334275580984	0.892378469178271	0.0100430701750166	-0.0038421140305704	0.00620095614444622	11.4569713572317	0.245680811201881	10.9337248646574	0.141536150515604	0.523246492574303	0.769800994463185	0.214452081673473	0	0.614850230218757
COPZ1	0.0745440765817331	0.0148075204071456	0.343258479409465	0.147597310102294	-0.258481542014231	-0.110884231911937	30.5785064695341	0.000349559163376427	26.5001380886733	0.000409841185189595	4.07836838086079	0.130134832826848	0.705675618625558	0.437122993378941	0.846099875368036
COPZ2	0.0907681607636561	0.0525536855997433	0.0035575341045469	0.282146762156648	0.393510854720712	0.67565761687736	48.0057414557219	2.54775783361433e-07	29.4053116210409	0.000122020146671433	18.6004298346809	9.14045849367578e-05	0.812522424879092	0.665781871893837	0.894835623153119
COQ10B	0.0513990794183577	0.00202299205958255	0.182213139228635	-0.0768462417444251	0.157599217518175	0.0807529757737496	9.06958116162221	0.430876203211997	6.69723403863219	0.461069528684794	2.37234712299	0.305387578016811	0.00767192667249489	0	0.626608619318247
COQ2	0.758283241156639	6.93637229934621e-21	3.64352051835353e-16	-0.0146045336809177	-0.535465309473188	-0.550069843154105	7.49946876962663	0.585263611930442	6.02517601779016	0.536812770301339	1.47429275183647	0.478477363739212	0	0	0.623721840872963
COQ3	0.604356357631929	0.288026480608072	0.625025264950938	0.0264852580097202	-0.058991012008584	-0.0325057539988638	3.64187359969759	0.93336539065066	2.58756290563735	0.920360444616175	1.05431069406023	0.590281730323811	0	0	0.623721840872963
COQ6	0.198320189448604	0.00528435589382038	0.114798213578681	0.0734361957453354	-0.198529427079661	-0.125093231334326	19.2060136392312	0.0234970847622246	19.0652923534031	0.00798524743778904	0.140721285828093	0.932057619309524	0.53139677139372	0.0410322532316581	0.771015254058096
COQ7	0.108507641416561	0.598306050435048	0.510130131860824	0.0561126325399368	-0.0230030660829717	0.0331095664569651	9.79375383100804	0.367438725640921	5.81829244273067	0.561119600041074	3.97546138827741	0.137005981415668	0.0810469452984338	0	0.654218036252727
COQ9	0.0862880736502459	0.0535053219567737	0.602053220835396	0.146801172620169	-0.210745991863403	-0.0639448192432342	31.3644481950638	0.000256289851553232	25.5090304151114	0.000616174766195361	5.85541777995236	0.0535195168870943	0.713050905789045	0.453392748628479	0.849362074026855
CORIN	0.608295912357868	0.233558515752602	0.168738908750647	0.0914206740021459	0.223930062671473	0.315350736673619	19.4736184042558	0.0214537954868115	12.9791962230069	0.0726168963721895	6.49442218124888	0.0388824965169493	0.537836276075271	0.0558579002404048	0.773767838796341
CORO1A	0.694346674312258	0.779521982660081	0.591292996328623	0.052227216938987	0.0397625553136485	0.0919897722526355	10.1390656078939	0.339344886003262	8.67884991762006	0.27654287090797	1.46021569027381	0.481857021351528	0.112344238803134	0	0.519919809906416
CORO1B	0.0736589534351119	0.0080332640575314	0.316367547649508	0.13411876054948	-0.237459545917624	-0.103340785368144	16.3345347841524	0.0602158480550366	15.626064391057	0.0287611097713558	0.708470393095391	0.701709908197591	0.449020120932264	0	0.735420884452098
CORO1C	0.515366970194527	0.00300130944068707	0.00247856963052063	0.0986215959556386	0.515953536118528	0.614575132074166	30.6510535563725	0.00033971455274411	22.2565261235289	0.00229415065810763	8.39452743284359	0.0150366651601153	0.70637224644016	0.438662291029495	0.846407507846353
CORO2A	0.454538544567767	5.3857565419781e-07	3.55832446343358e-06	-0.0872033414788727	-0.600500304388149	-0.687703645867021	15.5020402499631	0.0780370528511029	12.9963145716743	0.0721982367291272	2.5057256782888	0.285685752667964	0.419431258409911	0	0.722312790610983
CORO2B	0.982809574831942	0.219588088017934	0.268029518053992	0.00459307744344606	0.328211579772912	0.332804657216358	61.2664946677108	7.63772707264629e-10	45.3221751597447	1.18412432061806e-07	15.9443195079662	0.00034493320996361	0.853100784550952	0.747622362625459	0.914495675115934
CORO7	0.259738567282523	0.952956383906902	0.376975597387558	0.119896671117483	0.00746142391004315	0.127358095027526	27.3168554170446	0.00123950573480911	21.8199216033409	0.002728467379245	5.4969338137037	0.0640259437383172	0.670533087992831	0.358834958953675	0.830701240463145
COX10	0.74230866754916	0.0489577744737642	0.140173862561744	0.0233615822105697	-0.164906543024913	-0.141544960814344	25.2581251345535	0.00269852662637362	19.1444186634295	0.00774677010070749	6.11370647112388	0.0470354721395248	0.643679016076776	0.298276333803756	0.81906746244966
COX11	0.240703447886252	0.832838794682984	0.305229909936438	0.0668792700159618	0.0149253096643352	0.081804579680297	17.1268906972364	0.0467655664618158	12.5319887819599	0.0843663169834527	4.59490191527645	0.100514733761313	0.474510571761151	0	0.746543084487099
COX15	0.466942325217926	0.281648110996822	0.663836702933982	0.0597276976773645	-0.10956719843519	-0.0498395007578258	41.6445369054698	3.81651065981512e-06	19.6562266944749	0.00636211082846057	21.988310210995	1.679960631438e-05	0.783885218355787	0.606161971730552	0.881409118742662
COX4I1	0.0590596972955586	0.864870173411072	0.21407816811065	0.133257906341471	-0.0146064441297404	0.118651462211731	35.1054392553311	5.70848294913634e-05	33.1154351312197	2.51970920327633e-05	1.99000412411119	0.369722682154548	0.743629471930528	0.520167907008033	0.863023235372211
COX5A	0.5411445514366	7.0354187077725e-11	6.56879541183181e-08	0.0431098443172517	-0.579094441297411	-0.535984596980159	17.5634346945328	0.040589878132158	15.6776334582934	0.0282303824169777	1.88580123623932	0.389496414883876	0.487571755950357	0	0.752196284881898
COX5B	0.0171687268059732	0.364152981736798	0.370230614559091	0.241218687374381	-0.115342084186727	0.125876603187654	37.6533868180466	2.0112090902829e-05	36.8033993296883	5.11046561074724e-06	0.849987488358337	0.653773875009281	0.760977676629969	0.557515045166599	0.870884488963657
COX6A1	0.0253060963892279	0.00847347544998682	0.508049933442351	0.154228237592472	-0.214790434540822	-0.0605621969483502	21.1634335417581	0.0119441910557847	19.5515290833955	0.00662435677482368	1.61190445836261	0.446662399021101	0.574738192541306	0.140782286486278	0.789520627847081
COX6B1	0.076366006138071	0.280360455257009	0.757240815800624	0.179389125378011	-0.136336256484902	0.0430528688931096	41.4910278666242	4.07075267064238e-06	39.4726519602635	1.58779716648319e-06	2.01837590636057	0.364514862554723	0.783085634105495	0.604477598405544	0.881038742832931
COX6C	0.464564142247484	0.0439718524379186	0.205567657680924	0.0984491815032362	-0.32825150818996	-0.229802326686724	40.415230630244	6.38892550307373e-06	12.0233245130375	0.0997944335798896	28.3919061172064	6.8355886704432e-07	0.777311675334966	0.592284350637909	0.878370893980381
COX7A1	0.0692385006905524	0.000916495728556206	2.08751799986605e-05	0.316841413061034	0.711253490832897	1.02809490389393	36.8595084430666	2.78816234904861e-05	31.125083247376	5.8956424144332e-05	5.73442519569064	0.0568571897590567	0.755829624969051	0.546475820370761	0.868542462076678
COX7A2	0.212856517061272	0.000492420021832442	0.0268604745936441	0.111757327902358	-0.376084642290504	-0.264327314388146	23.4196767966467	0.00531951118918411	17.434609315021	0.0147987644852071	5.98506748162571	0.0501601826752586	0.615707762402227	0.234661457900289	0.807038956286272
COX7A2L	0.157377457774225	0.730501978723576	0.463801082456882	0.112576031775003	-0.0334269540309755	0.0791490777440278	31.3606792218891	0.000256672755744726	25.14703326671	0.000714573131021617	6.21364595517919	0.0447428789027101	0.71301641981918	0.453316813587934	0.849346792913214
COX7B	0.209363675723927	0.0939817570812481	0.562980997855404	0.141788360264035	-0.234288596371323	-0.0925002361072878	32.2741477543974	0.000178524453885006	25.8180983543285	0.000542779752815855	6.45604940006882	0.0396357139381538	0.721139034607854	0.471164605349174	0.852953416495913
COX7C	0.170698709873611	0.228483629640795	0.0331402198682873	0.0954536628627296	0.096888429224291	0.192342092087021	22.2934682134463	0.0079939950193339	19.4809802871108	0.00680691887129223	2.8124879263355	0.245062018639357	0.596294308546768	0.190259022843911	0.798727877297092
COX8A	0.0180601058662117	0.00438382684683042	0.376607013218918	0.222072710995542	-0.337009886053148	-0.114937175057605	23.1388033917466	0.00589199698558979	18.3585576245015	0.0104528570484678	4.78024576724508	0.0916184247818113	0.611042980588606	0.224008494930109	0.805039666077569
CPA3	0.64897553931229	1.69425482561858e-07	2.21194291307862e-06	0.125297382063363	1.53615949183132	1.66145687389469	33.4206346628907	0.000112800973678204	25.713321363012	0.000566645152598961	7.70731329987868	0.0212020659847951	0.730705293577403	0.492084856806887	0.85722095535226
CPD	0.333249704111566	0.000332121453849034	0.00012194820573315	-0.0914409488100668	-0.420822378486722	-0.512263327296788	21.7210053309354	0.00980651548887778	20.9711025432734	0.00381315584136868	0.749902787662048	0.687322686101687	0.585654537491317	0.165856912390208	0.794181400227767
CPE	0.937329066714499	1.2912159595664e-12	8.59853068214079e-10	-0.017759721809498	1.97306780322548	1.95530808141599	26.8812113065864	0.00146346364068251	21.7646877980882	0.0027888136923818	5.11652350849815	0.0774392319356705	0.665193658970463	0.34684004189459	0.828380039831689
CPEB1	0.71762045824909	6.49478184697553e-08	1.02957309150884e-06	0.0356124732249188	0.588281111960722	0.623893585185641	20.5339635462359	0.0148883924776824	8.49331908537475	0.291106991724571	12.0406444608612	0.00242888680767051	0.561701764019651	0.110800001706215	0.783957102977844
CPEB3	0.949118555512265	0.0173866201293234	0.047042766334775	-0.00578383162586463	0.255650390048854	0.249866558422989	23.8944080218717	0.00447140848512707	20.0311326374736	0.00550282839768803	3.86327538439805	0.144910684951379	0.623342834366858	0.252072633769726	0.810314975987772
CPM	0.728855446893578	0.0351187250082617	0.0350771979404981	-0.0994575935677368	-0.729052371084531	-0.828509964652268	52.913257149587	3.03570368516468e-08	17.8081001338538	0.0128664768754387	35.1051570157332	2.38238535576131e-08	0.829910300653827	0.701258790333526	0.903158637350466
CPNE1	0.142093451850179	0.467830670890761	0.0930649144506049	0.185760371564441	0.119779387494274	0.305539759058715	50.6359566538927	8.17752002916426e-08	42.8189946809652	3.61509306956093e-07	7.8169619729276	0.0200709659865276	0.822260689937847	0.685722649853073	0.899479671931174
CPNE3	0.252948784540486	0.890153505874318	0.360390567252465	-0.150914454535107	-0.0233428089128969	-0.174257263448004	60.1286022368519	1.26630978771743e-09	57.9604732705866	3.85007756781334e-10	2.16812896626536	0.338218046625473	0.850320817960341	0.742125752846485	0.913120996829419
CPNE7	0.719502317651538	0.514846240233092	0.3860237378478	0.0374399494231833	0.0699436169393217	0.107383566362505	37.7171998876027	1.95897108204773e-05	33.8368867523845	1.84783103798044e-05	3.88031313521815	0.143681452155117	0.761382074310394	0.558380615731069	0.871068806106263
CPOX	0.308400649776441	0.0201230046042153	0.00611562602638275	-0.0599317862898373	-0.169956148593731	-0.229887934883568	13.1261418255314	0.156981059603435	12.8400684228174	0.0761023072683247	0.28607340271398	0.866722258428731	0.314345363654817	0	0.672607905538432
CPS1	0.433966249990356	0.109458348078627	0.0508764918249049	0.0683594333359215	0.148532750031858	0.21689218336778	15.4436177191809	0.0794493197346127	11.7931554955217	0.10756955009112	3.65046222365917	0.161180389130282	0.417234992237469	0	0.721329348800808
CPSF1	0.746277757872293	0.319416714677567	0.530614903600121	0.0292461395447538	-0.104546096041048	-0.0752999564962942	27.1126100666053	0.00134000979920832	23.2504122452503	0.00154157236171478	3.86219782135498	0.144988781187219	0.668051140119285	0.353262330744552	0.829621729467279
CPSF4	0.234021870493733	0.933735129449007	0.35593079122007	0.0862763315718116	0.00758202012233886	0.0938583516941505	24.552925041102	0.00350764735088401	21.2989475024114	0.00335199298418427	3.25397753869062	0.196520452455667	0.633444895671947	0.275057532416218	0.814657506606314
CPSF6	0.173939086825472	9.9397124685187e-18	4.69147499689425e-15	-0.0611920480080352	-0.320219789627993	-0.381411837636028	8.17248096262192	0.516862226332467	2.78424564504769	0.904218270029442	5.38823531757422	0.0676020035007657	0	0	0.623721840872963
CPT1A	0.440206743337035	0.939772798986652	0.580073967156001	0.0689519560713769	-0.00686940676298096	0.062082549308396	17.7479824486153	0.0382125542286017	16.394718432196	0.0217449257911841	1.35326401641934	0.508326150836935	0.492900107037114	0	0.754495320988549
CPT2	0.287365178508778	7.59710789011639e-14	1.39937724490335e-08	0.0521212611645692	-0.429783784450344	-0.377662523285775	3.88382901843959	0.918890768733899	3.51296364359973	0.83385048629128	0.370865374839871	0.830744753271637	0	0	0.623721840872963
CPVL	0.515704760090404	8.18573409731055e-05	8.27901053480292e-05	0.170556379273658	1.26882628006635	1.43938265934001	51.90002408602	4.72141020068704e-08	48.9772035831956	2.29240740875747e-08	2.92282050282441	0.231908994023637	0.826589675852881	0.694528826041659	0.901558172801897
CR1	0.589306462772705	0.00295436680858586	0.00185304199301643	0.0238532395446919	0.149724366696096	0.173577606240788	12.3306757614192	0.195302753411453	5.45639715722313	0.604448278561474	6.87427860419605	0.0321565440332641	0.27011299509151	0	0.649010320362467
CRABP2	0.618457873225647	0.274484803903126	0.557123779798483	0.215702529462095	-0.567739617324281	-0.352037087862186	68.9362060133207	2.46055191476743e-11	56.2399912656031	8.46278130462021e-10	12.6962147477176	0.00175005620598144	0.8694445122457	0.779575448800746	0.92267315373887
CRADD	0.826529599441069	0.929559932441711	0.814136872019108	-0.0225882147497552	-0.0112321444047666	-0.0338203591545218	23.498094954239	0.00516947574011877	5.19610098074471	0.636045804244884	18.3019939734943	0.000106113955783613	0.616990227610922	0.237588242322439	0.807588898953505
CRAT	0.576545380043265	0.224785130668067	0.142268179622632	0.0604874738850505	0.151382982523605	0.211870456408656	21.6437605374438	0.0100792288784047	20.8189818282146	0.00404751002741317	0.824778709229182	0.662066447235563	0.584175772762317	0.162462287743367	0.793549848051697
CRBN	0.636485789059319	0.00523499137480051	0.0299422004686682	-0.0435310013933509	0.341481964304489	0.297950962911138	24.9816934802942	0.00299149784640424	23.6368156426895	0.00131944056154586	1.34487783760469	0.510462082782788	0.639736192940671	0.289339356066174	0.817367105122868
CREB3	0.121756660879838	0.766175906101059	0.172391031190147	0.16025564164707	0.0391037993486861	0.199359440995756	48.4522236993703	2.10213625606916e-07	47.2314527152555	5.03078017411133e-08	1.22077098411509	0.543141451996914	0.814250011395928	0.669332357663783	0.895656381668785
CREB3L1	0.628200543969216	0.268797494728073	0.177062032092988	-0.0638526283212083	-0.152655782547059	-0.216508410868268	20.0996602084097	0.0173072278590867	17.902015290503	0.0124199983744002	2.19764491790673	0.333263283932991	0.552231236414911	0.0890018036106229	0.779915189253763
CREB3L2	0.333988464054378	0.915177620319381	0.529626198786349	-0.0672535573998681	0.00844543541213764	-0.0588081219877305	18.7723387095726	0.0271997576593682	6.45551820726428	0.487676941159118	12.3168205023084	0.00211561389449881	0.520571190449988	0.0161183921333552	0.766382477740456
CREB5	0.116603242754117	0.179249972349678	0.0200437159651016	-0.31697692568915	-0.32954483858689	-0.64652176427604	92.1201114312584	6.10782728723034e-16	46.3126432491262	7.59888921548385e-08	45.807468182132	1.12988610868961e-10	0.902301464249574	0.841736815420914	0.939689044466261
CREBBP	0.484112342137978	0.941289650354834	0.650760108823557	-0.0345197964544042	0.00419215328010602	-0.0303276431742982	14.0848246914977	0.119339681400078	13.1538206234088	0.0684480983363059	0.931004068088917	0.627819839126086	0.361014411103544	0	0.695480272079139
CREBL2	0.900706450585348	0.160824628661805	0.251796714017786	-0.0302272981945167	0.420059707651001	0.389832409456485	252.754278301885	2.61456718197149e-49	41.5839579757508	6.25259874509928e-07	211.170320326137	1.39619979629932e-46	0.964392294126667	0.949164642100499	0.975058526782316
CREBZF	0.090866701705738	0.71434340208138	0.32688017720363	-0.108544467022293	0.0269082555875551	-0.0816362114347378	19.2448055630104	0.0231899814270478	17.111825022592	0.0166891699326881	2.13298054041841	0.344214499728847	0.532341339041714	0.0432067423616463	0.77141914261695
CREG1	0.433285073754246	0.0932287961763127	0.351407993656044	-0.216122377717222	0.578689608674862	0.362567230957639	106.56396223472	7.3491416898487e-19	45.0636206422081	1.32925894173416e-07	61.5003415925117	4.41947320969952e-14	0.91554368089114	0.865892399833466	0.946812337044582
CRELD1	0.540513596636653	0.292460592815312	0.176286379579508	0.0604353694199373	0.135824508697426	0.196259878117363	26.5579485806489	0.00165460083603766	19.1636145376293	0.00768995871826697	7.39433404301967	0.0247936669954193	0.661118404056339	0.337669015411738	0.826611258205422
CRELD2	0.103619328702423	0.0447338941539061	0.475559794791548	0.2462850430996	-0.402919285858081	-0.156634242758481	53.9830570943379	1.90187985683063e-08	45.516861806856	1.08534338904211e-07	8.46619528748187	0.014507382172864	0.833281024002178	0.708067708930998	0.904788823271377
CREM	0.877053407612285	0.87905062441891	0.990065578564466	0.00938078588271679	-0.0103101666799776	-0.000929380797260843	12.8665818721498	0.168736806538281	9.01777395166227	0.251382467748555	3.84880792048757	0.145962730524089	0.300513524926087	0	0.665471706050038
CRIM1	0.258405550734936	0.0597728350349737	0.377086344342917	-0.238859689240985	0.504646424905072	0.265786735664087	55.7444974440133	8.78268755771413e-09	34.1810025137535	1.59318154181642e-05	21.5634949302598	2.07752649264185e-05	0.838549087126687	0.718662793909257	0.907348204562682
CRIP2	0.284508996190605	0.830397201271035	0.571755783125496	0.189073347518099	-0.0475265327047065	0.141546814813392	50.8185180665261	7.55478174259454e-08	21.8322949201923	0.00271512396677592	28.9862231463337	5.07833817817684e-07	0.822899204022081	0.687023827160963	0.899785687672323
CRIPT	0.313503203810558	0.547968412384393	0.224989828764095	-0.0899843061470401	-0.0721250478794588	-0.162109354026499	28.2045333346867	0.000881614650945887	10.4833933140316	0.16279429290699	17.721140020655	0.000141874171367452	0.680902360865104	0.382057930328488	0.835221927266431
CRISP2	0.0894798725423075	0.0025586814263311	0.000145568639960904	-0.284677159237864	-0.453070103312769	-0.737747262550632	17.8803086979109	0.0365878384649776	11.946878426022	0.1023193893694	5.93343027188893	0.051472111825152	0.49665298558008	0	0.756112356133823
CRISP3	0.700906424392926	0.0231698131646407	0.0219925079174338	-0.106256173893596	-0.667795013400328	-0.774051187293924	14.3704828212154	0.109743292819275	9.40588856323112	0.224813047384465	4.96459425798425	0.0835510773799028	0.373716240994133	0	0.701452401332445
[truncated: 6,218 more rows]
